# Supplementary material for: Bis(hexa­methyl­enetetra­mine)bis­(tri­chloro­acetato)copper(II)
Source: Acta Crystallogr Sect E Struct Rep Online. 2009 Oct 31;65(Pt 11):m1469. doi: 10.1107/S1600536809043736 (PMC2971390; doi:10.1107/S1600536809043736)
Supplement: Supplementary file 1 [file e-65-m1469-sup1.cif]

##############################################################################
###                                                                        ###
###        Electronic paper (Acta Crystallographica Section E)             ###
###                                                                        ###
##############################################################################
#                                                                            #
# This CIF contains the data in a paper accepted for publication in Acta     #
# Crystallographica Section E. It conforms to the requirements of Notes      #
# for Authors for Section E, and has been peer reviewed under the auspices   #
# of the IUCr Commission on Journals.                                        #
#                                                                            #
# Full details of the Crystallographic Information File format               #
# are given in the paper "The Crystallographic Information File (CIF):       #
# a New Standard Archive File for Crystallography" by S. R. Hall, F. H.      #
# Allen and I. D. Brown [Acta Cryst. (1991), A47, 655-685].                  #
#                                                                            #
# The current version of the core CIF dictionary is obtainable from          #
# ftp://ftp.iucr.org/pub/cif_core.dic. The current version number is 2.4.    #
#                                                                            #
# Software is freely available for graphical display of the structure(s) in  #
# this CIF.  For information consult the CIF home page http://www.iucr.org/  #
# cif/home.html                                                              #
#                                                                            #
# This file may be used for bona fide research purposes within the           #
# scientific community so long as proper attribution is given to the journal # 
# article from which it was obtained.                                        #
#                                                                            #
##############################################################################
                                             
data_global
_audit_creation_method     SHELXL-97
_journal_date_recd_electronic     2009-10-16
_journal_date_accepted     2009-10-22
_journal_name_full     'Acta Crystallographica, Section E'
_journal_year     2009
_journal_volume     65
_journal_issue     11
_journal_page_first     m1469
_journal_page_last     m1469
_journal_paper_category     QM
_journal_coeditor_code     HB5145
_publ_contact_author_name     'Fang-Fang Jian'
_publ_contact_author_address
;
Microscale Science Institute
Weifang University
Weifang 261061
People's Republic of China
;
_publ_contact_author_email     ffjian2008@163.com
_publ_contact_author_fax     '86-0536-8785802'
_publ_contact_author_phone     '86-0536-8785802'
_publ_section_title
;
Bis(hexamethylenetetramine)bis(trichloroacetato)copper(II)
;
loop_
    _publ_author_name
    _publ_author_footnote
    _publ_author_address
    'Li-Min Li' ?
;
Microscale Science Institute,
Department of Chemistry and Chemical Engineering,
Weifang University,
Weifang 261061,
People's Republic of China
;
    'Fang-Fang Jian' ?
;
Microscale Science Institute,
Weifang University,
Weifang 261061,
People's Republic of China
;
    'Yu-Feng Li' ?
;
Microscale Science Institute,
Weifang University,
Weifang 261061,
People's Republic of China
;
data_I
_audit_creation_method     SHELXL-97
_chemical_name_systematic
;
Bis(hexamethylenetetramine)bis(trichloroacetato)copper(II)
;
_chemical_name_common     ?
_chemical_formula_moiety     'C16 H24 Cl6 Cu N8 O4'
_chemical_formula_sum     'C16 H24 Cl6 Cu N8 O4'
_chemical_formula_iupac     '[Cu (C2 Cl3 O2)2 (C6 H12 N4)2]'
_chemical_formula_weight     668.67
_chemical_melting_point     ?
_symmetry_cell_setting     Monoclinic
_symmetry_space_group_name_H-M     'C 2/c'
loop_
    _symmetry_equiv_pos_as_xyz
    'x, y, z'
    '-x, y, -z+1/2'
    'x+1/2, y+1/2, z'
    '-x+1/2, y+1/2, -z+1/2'
    '-x, -y, -z'
    'x, -y, z-1/2'
    '-x+1/2, -y+1/2, -z'
    'x+1/2, -y+1/2, z-1/2'
_cell_length_a     23.291(5)
_cell_length_b     6.4759(13)
_cell_length_c     20.702(4)
_cell_angle_alpha     90.00
_cell_angle_beta     121.36(3)
_cell_angle_gamma     90.00
_cell_volume     2666.3(9)
_cell_formula_units_Z     4
_cell_measurement_reflns_used     2740
_cell_measurement_theta_min     3.31
_cell_measurement_theta_max     27.47
_cell_measurement_temperature     293(2)
_exptl_crystal_description     block
_exptl_crystal_colour     green
_exptl_crystal_size_max     0.30
_exptl_crystal_size_mid     0.20
_exptl_crystal_size_min     0.15
_exptl_crystal_density_diffrn     1.666
_exptl_crystal_density_meas     ?
_exptl_crystal_density_method     'not measured'
_exptl_crystal_F_000     1356
_exptl_absorpt_coefficient_mu     1.460
_exptl_absorpt_correction_type     none
_exptl_absorpt_process_details     ?
_exptl_absorpt_correction_T_min     ?
_exptl_absorpt_correction_T_max     ?
_exptl_special_details
;
;
_diffrn_ambient_temperature     293(2)
_diffrn_radiation_type     MoK\a
_diffrn_radiation_wavelength     0.71073
_diffrn_radiation_source     'fine-focus sealed tube'
_diffrn_radiation_monochromator     graphite
_diffrn_measurement_device_type     'Bruker SMART CCD'
_diffrn_measurement_method     \w
_diffrn_detector_area_resol_mean     3
_diffrn_reflns_number     12444
_diffrn_reflns_av_R_equivalents     0.0225
_diffrn_reflns_av_sigmaI/netI     0.0173
_diffrn_reflns_theta_min     3.31
_diffrn_reflns_theta_max     27.47
_diffrn_reflns_theta_full     27.47
_diffrn_measured_fraction_theta_max     0.995
_diffrn_measured_fraction_theta_full     0.995
_diffrn_reflns_limit_h_min     -30
_diffrn_reflns_limit_h_max     30
_diffrn_reflns_limit_k_min     -7
_diffrn_reflns_limit_k_max     8
_diffrn_reflns_limit_l_min     -26
_diffrn_reflns_limit_l_max     26
_diffrn_standards_number     200
_diffrn_standards_interval_count     0
_diffrn_standards_interval_time     ?
_diffrn_standards_decay_%     ?
_refine_special_details
;
Refinement of <i>F</i>^2^ against ALL reflections. The weighted <i>R</i>-factor
<i>wR</i> and goodness of fit <i>S</i> are based on <i>F</i>^2^, conventional
<i>R</i>-factors <i>R</i> are based on <i>F</i>, with <i>F</i> set to zero for
negative <i>F</i>^2^. The threshold expression of <i>F</i>^2^ >
\s(<i>F</i>^2^) is used only for calculating <i>R</i>-factors(gt) <i>etc</i>.
and is not relevant to the choice of reflections for refinement.
<i>R</i>-factors based on <i>F</i>^2^ are statistically about twice as large
as those based on <i>F</i>, and <i>R</i>- factors based on ALL data will be
even larger.
;
_reflns_number_total     3048
_reflns_number_gt     2740
_reflns_threshold_expression     I>2\s(I)
_refine_ls_structure_factor_coef     Fsqd
_refine_ls_matrix_type     full
_refine_ls_R_factor_all     0.0610
_refine_ls_R_factor_gt     0.0574
_refine_ls_wR_factor_gt     0.1795
_refine_ls_wR_factor_ref     0.1842
_refine_ls_goodness_of_fit_ref     1.086
_refine_ls_restrained_S_all     1.176
_refine_ls_number_reflns     3048
_refine_ls_number_parameters     187
_refine_ls_number_restraints     78
_refine_ls_hydrogen_treatment     constr
_refine_ls_weighting_scheme     calc
_refine_ls_weighting_details
         'calc w=1/[\s^2^(Fo^2^)+(0.1275P)^2^+3.9764P] where P=(Fo^2^+2Fc^2^)/3'
_atom_sites_solution_hydrogens     geom
_atom_sites_solution_primary     direct
_atom_sites_solution_secondary     difmap
_refine_ls_shift/su_max     0.042
_refine_ls_shift/su_mean     0.005
_refine_diff_density_max     1.524
_refine_diff_density_min     -0.980
_refine_ls_extinction_method     none
_refine_ls_extinction_coef     ?
loop_
    _atom_type_symbol
    _atom_type_description
    _atom_type_scat_dispersion_real
    _atom_type_scat_dispersion_imag
    _atom_type_scat_source
    'C' 'C' 0.0033 0.0016
                         'International Tables Vol C Tables 4.2.6.8 and 6.1.1.4'
    'H' 'H' 0.0000 0.0000
                         'International Tables Vol C Tables 4.2.6.8 and 6.1.1.4'
    'Cl' 'Cl' 0.1484 0.1585
                         'International Tables Vol C Tables 4.2.6.8 and 6.1.1.4'
    'Cu' 'Cu' 0.3201 1.2651
                         'International Tables Vol C Tables 4.2.6.8 and 6.1.1.4'
    'N' 'N' 0.0061 0.0033
                         'International Tables Vol C Tables 4.2.6.8 and 6.1.1.4'
    'O' 'O' 0.0106 0.0060
                         'International Tables Vol C Tables 4.2.6.8 and 6.1.1.4'
_computing_data_collection     'SMART (Bruker, 1997)'
_computing_cell_refinement     'SAINT (Bruker, 1997)'
_computing_data_reduction     'SAINT (Bruker, 1997)'
_computing_structure_solution     'SHELXS97 (Sheldrick, 2008)'
_computing_structure_refinement     'SHELXL97 (Sheldrick, 2008)'
_computing_molecular_graphics     'SHELXTL (Sheldrick, 2008)'
_computing_publication_material     'SHELXTL (Sheldrick, 2008)'
loop_
    _atom_site_type_symbol
    _atom_site_label
    _atom_site_fract_x
    _atom_site_fract_y
    _atom_site_fract_z
    _atom_site_U_iso_or_equiv
    _atom_site_adp_type
    _atom_site_calc_flag
    _atom_site_refinement_flags
    _atom_site_occupancy
    _atom_site_disorder_assembly
    _atom_site_disorder_group
    Cu Cu1 0.0000 0.79415(8) 0.2500 0.0315(2) Uani d S 1 . .
    O O1 0.06660(12) 0.7420(4) 0.35558(14) 0.0428(6) Uani d . 1 . .
    O O2 0.01619(16) 0.4397(5) 0.33908(17) 0.0669(9) Uani d . 1 . .
    N N1 0.07476(12) 0.8907(4) 0.23307(14) 0.0303(5) Uani d . 1 . .
    N N2 0.15738(18) 1.1697(5) 0.2701(2) 0.0483(7) Uani d . 1 . .
    N N3 0.10588(16) 1.0194(5) 0.14402(17) 0.0445(7) Uani d . 1 . .
    N N4 0.18698(16) 0.8189(5) 0.2547(2) 0.0477(8) Uani d . 1 . .
    C C1 0.10233(18) 1.0882(5) 0.27694(19) 0.0396(7) Uani d . 1 . .
    H H1A 0.0667 1.1900 0.2584 0.047 Uiso calc R 1 . .
    H H1B 0.1183 1.0629 0.3299 0.047 Uiso calc R 1 . .
    C C2 0.1318(2) 1.2073(6) 0.1894(3) 0.0499(9) Uani d . 1 . .
    H H2A 0.0962 1.3096 0.1704 0.060 Uiso calc R 1 . .
    H H2B 0.1678 1.2629 0.1840 0.060 Uiso calc R 1 . .
    C C3 0.1605(2) 0.8664(7) 0.1743(2) 0.0519(9) Uani d . 1 . .
    H H3A 0.1967 0.9186 0.1687 0.062 Uiso calc R 1 . .
    H H3B 0.1439 0.7402 0.1449 0.062 Uiso calc R 1 . .
    C C4 0.13189(18) 0.7387(5) 0.2620(2) 0.0406(7) Uani d . 1 . .
    H H4A 0.1485 0.7085 0.3147 0.049 Uiso calc R 1 . .
    H H4B 0.1156 0.6108 0.2337 0.049 Uiso calc R 1 . .
    C C5 0.21037(19) 1.0132(7) 0.2968(2) 0.0547(10) Uani d . 1 . .
    H H5A 0.2277 0.9861 0.3500 0.066 Uiso calc R 1 . .
    H H5B 0.2470 1.0670 0.2924 0.066 Uiso calc R 1 . .
    C C6 0.05198(17) 0.9380(6) 0.15232(18) 0.0410(7) Uani d . 1 . .
    H H6A 0.0346 0.8129 0.1225 0.049 Uiso calc R 1 . .
    H H6B 0.0157 1.0379 0.1328 0.049 Uiso calc R 1 . .
    C C7 0.1155(2) 0.5072(6) 0.45812(19) 0.0579(10) Uani d DU 1 . .
    C C8 0.05989(16) 0.5630(6) 0.37587(17) 0.0378(7) Uani d . 1 A .
    Cl Cl1 0.1084(2) 0.6786(5) 0.51998(15) 0.0872(9) Uani d PDU 0.749(7) A 1
    Cl Cl2 0.1139(3) 0.2478(4) 0.48019(19) 0.1149(15) Uani d PDU 0.749(7) A 1
    Cl Cl3 0.19694(13) 0.5452(9) 0.47005(18) 0.1191(16) Uani d PDU 0.749(7) A 1
    Cl Cl1' 0.1398(7) 0.7198(12) 0.5194(5) 0.102(2) Uani d PDU 0.251(7) A -2
    Cl Cl2' 0.0839(6) 0.2990(15) 0.4873(5) 0.106(2) Uani d PDU 0.251(7) A -2
    Cl Cl3' 0.1851(4) 0.430(2) 0.4518(6) 0.133(3) Uani d PDU 0.251(7) A -2
loop_
    _atom_site_aniso_label
    _atom_site_aniso_U_11
    _atom_site_aniso_U_22
    _atom_site_aniso_U_33
    _atom_site_aniso_U_12
    _atom_site_aniso_U_13
    _atom_site_aniso_U_23
    Cu1 0.0256(3) 0.0403(4) 0.0277(3) 0.000 0.0133(2) 0.000
    O1 0.0349(12) 0.0555(14) 0.0316(12) -0.0009(10) 0.0129(10) 0.0104(10)
    O2 0.0620(18) 0.0575(17) 0.0507(16) -0.0134(14) 0.0079(14) 0.0011(14)
    N1 0.0288(11) 0.0309(12) 0.0326(12) 0.0013(9) 0.0170(10) 0.0000(10)
    N2 0.0535(19) 0.0428(15) 0.0538(18) -0.0155(14) 0.0316(16) -0.0081(14)
    N3 0.0491(17) 0.0516(17) 0.0424(15) -0.0001(13) 0.0304(13) 0.0039(13)
    N4 0.0360(15) 0.0541(18) 0.061(2) 0.0086(12) 0.0305(15) 0.0094(15)
    C1 0.0476(18) 0.0345(15) 0.0432(17) -0.0034(13) 0.0282(15) -0.0068(14)
    C2 0.059(2) 0.0409(19) 0.058(2) -0.0043(15) 0.037(2) 0.0067(16)
    C3 0.059(2) 0.056(2) 0.061(2) 0.0055(19) 0.046(2) 0.0001(19)
    C4 0.0395(17) 0.0361(15) 0.054(2) 0.0087(13) 0.0295(16) 0.0081(15)
    C5 0.0361(18) 0.071(3) 0.053(2) -0.0117(17) 0.0208(16) 0.0022(19)
    C6 0.0376(16) 0.0516(19) 0.0336(15) -0.0027(14) 0.0185(13) -0.0008(14)
    C7 0.064(2) 0.058(2) 0.0289(16) 0.0017(19) 0.0086(16) 0.0075(16)
    C8 0.0346(15) 0.0496(18) 0.0253(13) 0.0018(13) 0.0129(12) 0.0010(13)
    Cl1 0.115(2) 0.0970(16) 0.0377(8) 0.0104(14) 0.0319(13) -0.0064(9)
    Cl2 0.147(3) 0.0608(12) 0.0681(13) 0.0104(14) 0.0082(17) 0.0246(11)
    Cl3 0.0462(11) 0.208(5) 0.0721(16) 0.0175(17) 0.0089(11) 0.030(2)
    Cl1' 0.131(5) 0.090(3) 0.036(2) 0.008(3) 0.010(3) -0.011(2)
    Cl2' 0.148(5) 0.064(3) 0.063(3) -0.009(3) 0.024(3) 0.026(3)
    Cl3' 0.053(3) 0.196(6) 0.092(4) 0.044(4) -0.001(3) 0.005(4)
_geom_special_details
;
All e.s.d.'s (except the e.s.d. in the dihedral angle between two l.s. planes)
are estimated using the full covariance matrix. The cell e.s.d.'s are taken
into account individually in the estimation of e.s.d.'s in distances, angles
and torsion angles; correlations between e.s.d.'s in cell parameters are only
used when they are defined by crystal symmetry. An approximate (isotropic)
treatment of cell e.s.d.'s is used for estimating e.s.d.'s involving l.s.
planes.
;
loop_
    _geom_bond_atom_site_label_1
    _geom_bond_atom_site_label_2
    _geom_bond_site_symmetry_2
    _geom_bond_distance
    _geom_bond_publ_flag
    Cu1 O1 . 1.941(3) y
    Cu1 O1 2 1.941(3) ?
    Cu1 N1 2 2.045(2) ?
    Cu1 N1 . 2.045(2) y
    O1 C8 . 1.270(4) ?
    O2 C8 . 1.203(5) ?
    N1 C6 . 1.499(4) ?
    N1 C4 . 1.506(4) ?
    N1 C1 . 1.505(4) ?
    N2 C1 . 1.460(5) ?
    N2 C5 . 1.465(6) ?
    N2 C2 . 1.473(6) ?
    N3 C6 . 1.452(4) ?
    N3 C2 . 1.462(5) ?
    N3 C3 . 1.470(5) ?
    N4 C4 . 1.463(5) ?
    N4 C5 . 1.465(6) ?
    N4 C3 . 1.477(5) ?
    C1 H1A . 0.9700 ?
    C1 H1B . 0.9700 ?
    C2 H2A . 0.9700 ?
    C2 H2B . 0.9700 ?
    C3 H3A . 0.9700 ?
    C3 H3B . 0.9700 ?
    C4 H4A . 0.9700 ?
    C4 H4B . 0.9700 ?
    C5 H5A . 0.9700 ?
    C5 H5B . 0.9700 ?
    C6 H6A . 0.9700 ?
    C6 H6B . 0.9700 ?
    C7 C8 . 1.553(5) ?
    C7 Cl2 . 1.747(5) ?
    C7 Cl1' . 1.754(7) ?
    C7 Cl3' . 1.764(7) ?
    C7 Cl1 . 1.766(5) ?
    C7 Cl2' . 1.786(7) ?
    C7 Cl3 . 1.797(5) ?
loop_
    _geom_angle_atom_site_label_1
    _geom_angle_atom_site_label_2
    _geom_angle_atom_site_label_3
    _geom_angle_site_symmetry_1
    _geom_angle_site_symmetry_3
    _geom_angle
    _geom_angle_publ_flag
    O1 Cu1 O1 . 2 159.95(17) y
    O1 Cu1 N1 . 2 96.49(11) ?
    O1 Cu1 N1 2 2 89.63(10) ?
    O1 Cu1 N1 . . 89.63(10) y
    O1 Cu1 N1 2 . 96.49(11) y
    N1 Cu1 N1 2 . 144.38(14) y
    C8 O1 Cu1 . . 111.6(2) ?
    C6 N1 C4 . . 107.7(2) ?
    C6 N1 C1 . . 107.0(3) ?
    C4 N1 C1 . . 107.7(3) ?
    C6 N1 Cu1 . . 114.51(19) ?
    C4 N1 Cu1 . . 112.75(19) ?
    C1 N1 Cu1 . . 106.88(18) ?
    C1 N2 C5 . . 108.8(3) ?
    C1 N2 C2 . . 108.3(3) ?
    C5 N2 C2 . . 107.9(3) ?
    C6 N3 C2 . . 108.7(3) ?
    C6 N3 C3 . . 108.3(3) ?
    C2 N3 C3 . . 108.1(3) ?
    C4 N4 C5 . . 108.6(3) ?
    C4 N4 C3 . . 108.4(3) ?
    C5 N4 C3 . . 107.5(3) ?
    N2 C1 N1 . . 111.6(3) ?
    N2 C1 H1A . . 109.3 ?
    N1 C1 H1A . . 109.3 ?
    N2 C1 H1B . . 109.3 ?
    N1 C1 H1B . . 109.3 ?
    H1A C1 H1B . . 108.0 ?
    N3 C2 N2 . . 112.3(3) ?
    N3 C2 H2A . . 109.2 ?
    N2 C2 H2A . . 109.2 ?
    N3 C2 H2B . . 109.2 ?
    N2 C2 H2B . . 109.2 ?
    H2A C2 H2B . . 107.9 ?
    N3 C3 N4 . . 112.4(3) ?
    N3 C3 H3A . . 109.1 ?
    N4 C3 H3A . . 109.1 ?
    N3 C3 H3B . . 109.1 ?
    N4 C3 H3B . . 109.1 ?
    H3A C3 H3B . . 107.8 ?
    N4 C4 N1 . . 111.6(3) ?
    N4 C4 H4A . . 109.3 ?
    N1 C4 H4A . . 109.3 ?
    N4 C4 H4B . . 109.3 ?
    N1 C4 H4B . . 109.3 ?
    H4A C4 H4B . . 108.0 ?
    N2 C5 N4 . . 112.9(3) ?
    N2 C5 H5A . . 109.0 ?
    N4 C5 H5A . . 109.0 ?
    N2 C5 H5B . . 109.0 ?
    N4 C5 H5B . . 109.0 ?
    H5A C5 H5B . . 107.8 ?
    N3 C6 N1 . . 112.3(3) ?
    N3 C6 H6A . . 109.1 ?
    N1 C6 H6A . . 109.1 ?
    N3 C6 H6B . . 109.1 ?
    N1 C6 H6B . . 109.1 ?
    H6A C6 H6B . . 107.9 ?
    C8 C7 Cl2 . . 113.0(3) ?
    C8 C7 Cl1' . . 112.4(4) ?
    Cl2 C7 Cl1' . . 127.5(4) ?
    C8 C7 Cl3' . . 105.0(4) ?
    Cl2 C7 Cl3' . . 83.9(5) ?
    Cl1' C7 Cl3' . . 108.3(5) ?
    C8 C7 Cl1 . . 108.0(3) ?
    Cl2 C7 Cl1 . . 113.0(3) ?
    Cl1' C7 Cl1 . . 25.7(4) ?
    Cl3' C7 Cl1 . . 131.9(4) ?
    C8 C7 Cl2' . . 106.9(4) ?
    Cl2 C7 Cl2' . . 27.9(4) ?
    Cl1' C7 Cl2' . . 112.5(5) ?
    Cl3' C7 Cl2' . . 111.6(5) ?
    Cl1 C7 Cl2' . . 91.0(4) ?
    C8 C7 Cl3 . . 109.7(3) ?
    Cl2 C7 Cl3 . . 105.1(3) ?
    Cl1' C7 Cl3 . . 82.7(5) ?
    Cl3' C7 Cl3 . . 26.5(4) ?
    Cl1 C7 Cl3 . . 107.8(3) ?
    Cl2' C7 Cl3 . . 130.4(5) ?
    O2 C8 O1 . . 127.3(3) ?
    O2 C8 C7 . . 119.2(3) ?
    O1 C8 C7 . . 113.5(3) ?
loop_
    _geom_hbond_atom_site_label_D
    _geom_hbond_atom_site_label_H
    _geom_hbond_atom_site_label_A
    _geom_hbond_site_symmetry_A
    _geom_hbond_distance_DH
    _geom_hbond_distance_HA
    _geom_hbond_distance_DA
    _geom_hbond_angle_DHA
    C1 H1A O2 2_565 0.97 2.52 3.416(5) 153
