# Supplementary material for: Bis(hexa­methyl­enetetra­mine)bis­(tri­chloro­acetato)copper(II)
Source: Acta Crystallogr Sect E Struct Rep Online. 2009 Oct 31;65(Pt 11):m1469. doi: 10.1107/S1600536809043736 (PMC2971390; doi:10.1107/S1600536809043736)
Supplement: Supplementary file 2 [file e-65-m1469-Isup2.hkl]

# 
# h,k,l, Fc-squared, Fo-squared, sigma(Fo-squared) and status flag 
# 
data_I
_shelx_title ' a in                           C2/c' 
_shelx_refln_list_code          4 
_shelx_F_calc_maximum      384.73 
_exptl_crystal_F_000      1356.00 
_reflns_d_resolution_high  0.7703 
 
loop_ 
 _symmetry_equiv_pos_as_xyz 
 'x, y, z' 
 '-x, y, -z+1/2' 
 'x+1/2, y+1/2, z' 
 '-x+1/2, y+1/2, -z+1/2' 
 '-x, -y, -z' 
 'x, -y, z-1/2' 
 '-x+1/2, -y+1/2, -z' 
 'x+1/2, -y+1/2, z-1/2' 
 
_cell_length_a    23.2910 
_cell_length_b     6.4759 
_cell_length_c    20.7020 
_cell_angle_alpha  90.000 
_cell_angle_beta  121.360 
_cell_angle_gamma  90.000 
 
_shelx_F_squared_multiplier     1.000 
 
loop_ 
 _refln_index_h 
 _refln_index_k 
 _refln_index_l 
 _refln_F_squared_calc 
 _refln_F_squared_meas 
 _refln_F_squared_sigma 
 _refln_observed_status 
   4   0   0    68198.19    68622.14    930.12 o 
   6   0   0     2579.73     3296.66     35.59 o 
   8   0   0     2984.70     2382.50     32.24 o 
  10   0   0    31696.44    27143.54    343.10 o 
  12   0   0      340.38      374.52     16.11 o 
  14   0   0     3000.85     2552.67     39.38 o 
  16   0   0    10611.71    10268.03    146.38 o 
  18   0   0     1776.25     2188.03     42.20 o 
  20   0   0     2455.34     2468.48     57.72 o 
  22   0   0       22.75       17.31     17.75 o 
  24   0   0       41.65       52.69     19.30 o 
   1   1   0      939.85      284.06      3.16 o 
   5   1   0     2170.72     1763.44     14.48 o 
   7   1   0       11.08        8.10      3.31 o 
   9   1   0       21.22       25.73      4.32 o 
  11   1   0       34.95       10.66      5.16 o 
  13   1   0     3726.74     3449.56     43.98 o 
  15   1   0      612.06      487.99     17.34 o 
  17   1   0       33.03       28.90      8.68 o 
  19   1   0      891.45      868.92     23.18 o 
  21   1   0        4.11       24.44     11.11 o 
  23   1   0      419.31      416.47     21.89 o 
  25   1   0       10.94       25.12     15.80 o 
   0   2   0    19854.31    19170.61    202.48 o 
   2   2   0     8641.59     5655.99     42.77 o 
   4   2   0    13629.52    14585.13    148.75 o 
   6   2   0     3651.89     5441.16     45.82 o 
   8   2   0    14840.00    15380.42    130.19 o 
  12   2   0     4413.43     4447.23     45.29 o 
  14   2   0     3576.21     3585.06     50.33 o 
  16   2   0     1848.39     1708.40     26.46 o 
  18   2   0      598.04      707.31     17.55 o 
  20   2   0        4.75        7.29      9.21 o 
  22   2   0      901.06      794.94     22.53 o 
  24   2   0      378.08      335.58     19.11 o 
   1   3   0     4096.81     4607.39     30.57 o 
   5   3   0    17604.02    18173.54    212.63 o 
   7   3   0     5743.40     4918.01     37.83 o 
   9   3   0      278.62      314.55      9.13 o 
  11   3   0     2977.68     2994.82     34.40 o 
  13   3   0     1838.65     1647.56     22.02 o 
  15   3   0     2244.26     2180.88     44.66 o 
  17   3   0      656.33      703.80     18.11 o 
  19   3   0       29.93       23.15      9.05 o 
  21   3   0      567.25      629.78     22.98 o 
  23   3   0       22.29       32.14     11.91 o 
   0   4   0    11247.60    12012.35    205.37 o 
   2   4   0      959.28      990.72      8.80 o 
   4   4   0      449.42      403.09      9.84 o 
   6   4   0       19.51       21.30      5.36 o 
   8   4   0     4132.19     4165.28     39.73 o 
  10   4   0     1310.68     1520.96     20.85 o 
  12   4   0      714.49      784.73     15.61 o 
  14   4   0      399.79      353.07     14.69 o 
  16   4   0     1137.00     1021.16     18.09 o 
  18   4   0      178.51      163.32     12.45 o 
  20   4   0      104.01      160.21     14.23 o 
  22   4   0       89.22       96.28     13.43 o 
   1   5   0      345.00      277.08      7.98 o 
   3   5   0     1482.71     1747.53     22.90 o 
   5   5   0     7027.66     6586.17     53.27 o 
   7   5   0     2376.46     2167.67     22.51 o 
   9   5   0      879.89      900.81     17.53 o 
  11   5   0      494.51      539.39     15.87 o 
  13   5   0      485.53      610.52     19.63 o 
  15   5   0      574.75      563.98     16.02 o 
  17   5   0      242.97      297.38     13.55 o 
  19   5   0      374.08      370.11     14.87 o 
   0   6   0      342.80      379.40     21.14 o 
   2   6   0      626.81      722.54     12.52 o 
   4   6   0       69.62       99.75      6.80 o 
   6   6   0      492.44      658.18     13.08 o 
   8   6   0        4.39       12.26      4.92 o 
  10   6   0      109.33       90.22      8.28 o 
  12   6   0       35.60       17.45      6.59 o 
  14   6   0       45.33       40.66      8.76 o 
  16   6   0      102.64       99.97     13.61 o 
  18   6   0       10.69        4.85      9.75 o 
   1   7   0      156.79      118.72      7.49 o 
   3   7   0      376.03      381.53     12.59 o 
   5   7   0       98.46      171.07     10.35 o 
   7   7   0      334.38      357.63     11.71 o 
   9   7   0      489.93      474.17     12.75 o 
  11   7   0      198.48      189.27     11.43 o 
  13   7   0       31.96       28.47      8.38 o 
   0   8   0       27.13       21.54     10.88 o 
   2   8   0      113.16       79.44      8.36 o 
   4   8   0      319.70      279.31     11.83 o 
   6   8   0      207.18      271.60     12.07 o 
 -25   1   1      238.26      206.70     17.42 o 
 -23   1   1      452.67      500.54     21.38 o 
 -21   1   1     1284.57     1235.15     26.25 o 
 -19   1   1      319.93      417.89     15.05 o 
 -17   1   1     4839.94     5113.69     53.04 o 
 -15   1   1     7890.71     7291.94     72.76 o 
 -13   1   1     1331.35     1643.37     20.52 o 
 -11   1   1     4657.56     4232.71     38.97 o 
  -7   1   1       88.43      106.90      6.74 o 
  -5   1   1    14324.63    15743.70    204.21 o 
  -3   1   1    13579.38    14625.88    118.63 o 
  -1   1   1    28708.38    31863.42    345.36 o 
   1   1   1    15416.98    17159.08    166.62 o 
   3   1   1     8873.91     8658.79    134.85 o 
   5   1   1    10487.36     8888.91    158.77 o 
   7   1   1      132.28       30.98      3.99 o 
   9   1   1      539.58      847.82     13.00 o 
  11   1   1     4051.40     4441.73     45.88 o 
  13   1   1     7873.52     7211.89     69.80 o 
  15   1   1     7232.45     7510.30     72.28 o 
  17   1   1     1944.07     1834.65     26.29 o 
  19   1   1      320.15      269.70     26.22 o 
  21   1   1      262.78      285.64     16.58 o 
  23   1   1      456.92      521.86     24.68 o 
  25   1   1      377.25      436.44     24.35 o 
 -24   2   1      315.93      391.75     19.76 o 
 -22   2   1       89.15       99.01     14.43 o 
 -20   2   1       57.24       39.29     11.31 o 
 -18   2   1      482.65      398.71     14.57 o 
 -16   2   1     1505.17     1544.96     26.15 o 
 -14   2   1     2568.44     2806.61     45.14 o 
 -12   2   1     2990.80     2839.89     28.43 o 
 -10   2   1     1784.39     1983.80     20.26 o 
  -8   2   1      195.97      164.39      6.78 o 
  -6   2   1     5346.09     5220.39     37.47 o 
  -4   2   1     9678.96     9885.33     90.47 o 
  -2   2   1      253.96      178.07      3.44 o 
   0   2   1     5616.03     6162.75     41.47 o 
   2   2   1    26302.11    28311.25    243.27 o 
   4   2   1    11955.27    12516.96    129.52 o 
   6   2   1     3224.89     3559.28     31.19 o 
   8   2   1     1204.28     1411.98     16.22 o 
  10   2   1     1605.39     1102.31     14.13 o 
  12   2   1     2023.96     2241.60     28.21 o 
  14   2   1       72.11       43.02      8.58 o 
  16   2   1      796.83      660.78     17.27 o 
  18   2   1       41.69        2.92      7.46 o 
  20   2   1      139.22      146.02     16.09 o 
  22   2   1      485.79      481.56     21.93 o 
  24   2   1       17.46       19.77     11.61 o 
 -23   3   1      233.88      232.31     20.01 o 
 -21   3   1      155.17      208.47     16.78 o 
 -19   3   1      611.43      717.68     22.85 o 
 -17   3   1      772.95      726.13     17.67 o 
 -15   3   1      728.81      664.67     16.31 o 
 -13   3   1      422.01      495.54     14.20 o 
 -11   3   1      632.14      540.12     13.39 o 
  -9   3   1    10153.79     9916.75     76.46 o 
  -7   3   1    12045.29    13312.30    101.54 o 
  -5   3   1     4714.21     4850.42     41.43 o 
  -3   3   1     2541.71     2224.59     15.99 o 
  -1   3   1     2929.82     3141.70     40.30 o 
   1   3   1     6448.32     6406.39     46.82 o 
   3   3   1     3680.25     3868.41     29.20 o 
   5   3   1     2412.68     2199.54     21.27 o 
   7   3   1      890.49      694.80      9.81 o 
   9   3   1     2845.27     2968.25     28.65 o 
  11   3   1     5909.85     5561.51     54.93 o 
  13   3   1      236.44      211.06     11.38 o 
  15   3   1      173.49      219.56     13.91 o 
  17   3   1      246.26      319.87     16.14 o 
  19   3   1       46.81       40.61      9.89 o 
  21   3   1      488.24      432.04     22.91 o 
  23   3   1       55.28       54.79     12.77 o 
 -22   4   1      375.15      350.17     39.08 o 
 -20   4   1      752.42      659.98     18.28 o 
 -18   4   1      597.07      475.48     15.75 o 
 -16   4   1     1244.27     1408.69     22.18 o 
 -14   4   1       88.88       39.16     10.08 o 
 -12   4   1      137.87       82.48      7.19 o 
 -10   4   1     3200.66     3126.85     30.64 o 
  -8   4   1      738.59      768.22     14.33 o 
  -6   4   1     3538.15     3111.46     26.01 o 
  -4   4   1     2112.79     2259.93     16.32 o 
  -2   4   1      194.07      246.48      5.72 o 
   0   4   1     1472.50     1462.12     15.82 o 
   2   4   1     1370.04     1145.23     10.60 o 
   4   4   1     1810.21     1347.01     13.93 o 
   6   4   1       26.35        7.28      5.05 o 
   8   4   1      868.51      976.93     14.71 o 
  10   4   1     7022.01     6889.32     66.37 o 
  12   4   1     2413.96     2870.40     44.10 o 
  14   4   1      682.97      488.46     14.13 o 
  16   4   1      501.98      337.08     16.12 o 
  18   4   1      699.64      929.50     32.36 o 
  20   4   1      667.71      713.36     32.95 o 
  22   4   1      195.24      154.73     15.12 o 
 -21   5   1       28.85       40.18     10.21 o 
 -19   5   1       58.33       57.84     10.85 o 
 -17   5   1      222.73      121.79     12.25 o 
 -15   5   1      330.86      443.61     14.01 o 
 -13   5   1        5.52        6.69      6.75 o 
 -11   5   1     1711.35     1956.91     25.37 o 
  -9   5   1      669.43      553.85     11.82 o 
  -7   5   1      433.52      422.47     11.81 o 
  -5   5   1        1.02        4.37      4.33 o 
  -3   5   1       45.03       18.64      4.06 o 
  -1   5   1        8.31       10.81      4.49 o 
   1   5   1      275.06      329.31      8.32 o 
   3   5   1      522.42      455.52      9.80 o 
   5   5   1      139.08      211.05      6.93 o 
   7   5   1      449.74      372.63      9.26 o 
   9   5   1      167.43      197.41      9.58 o 
  11   5   1       37.25       39.52      8.26 o 
  13   5   1      523.06      579.13     15.87 o 
  15   5   1       81.96       54.87      8.76 o 
  17   5   1       44.12       61.75      8.95 o 
  19   5   1       10.99       10.09      7.50 o 
 -18   6   1      351.42      380.92     18.63 o 
 -16   6   1      313.82      408.79     15.99 o 
 -14   6   1      255.20      336.88     17.55 o 
 -12   6   1      783.21      773.77     26.06 o 
 -10   6   1      929.30      837.40     15.32 o 
  -8   6   1      640.36      775.52     12.86 o 
  -6   6   1     1262.65     1382.54     16.69 o 
  -4   6   1     2416.56     2149.72     22.31 o 
  -2   6   1      816.50      835.10     12.57 o 
   0   6   1       83.71      120.19      7.60 o 
   2   6   1     1071.64     1094.20     17.45 o 
   4   6   1     2672.96     2838.40     30.84 o 
   6   6   1     1560.37     1542.14     18.72 o 
   8   6   1      555.82      538.95     10.51 o 
  10   6   1      901.02     1065.25     16.64 o 
  12   6   1      387.57      430.32     15.56 o 
  14   6   1        4.06        2.95      6.57 o 
  16   6   1      111.87       81.10     11.52 o 
 -13   7   1       25.81       21.30      8.16 o 
 -11   7   1      406.75      480.45     17.14 o 
  -9   7   1      112.91       98.73      8.22 o 
  -7   7   1      125.29      173.37     10.29 o 
  -5   7   1       32.07       41.08      8.14 o 
  -3   7   1      564.10      611.63     13.65 o 
  -1   7   1       13.09        8.94      5.61 o 
   1   7   1      289.87      270.50     11.38 o 
   3   7   1        0.46        2.19      5.06 o 
   5   7   1      490.34      390.29     13.46 o 
   7   7   1      267.57      286.18     10.36 o 
   9   7   1       77.20       98.43     10.50 o 
  11   7   1        0.72        6.12      6.57 o 
  13   7   1      122.37      107.96     10.63 o 
  -8   8   1       14.24       24.29     10.12 o 
  -6   8   1       98.70       59.03      9.23 o 
  -4   8   1      182.23      192.38     14.21 o 
  -2   8   1      118.06       72.28     25.38 o 
   0   8   1       63.45       62.45     10.47 o 
   2   8   1      105.79       72.26     17.73 o 
   4   8   1      275.30      256.36     13.13 o 
   6   8   1      107.17      102.13      9.97 o 
 -26   0   2       45.42       32.11     18.82 o 
 -24   0   2      533.77      601.93     30.75 o 
 -22   0   2     1794.15     1867.46     44.54 o 
 -20   0   2      949.37      846.90     32.89 o 
 -18   0   2     5880.67     5362.07     90.60 o 
 -16   0   2     5328.93     5564.93     76.40 o 
 -14   0   2     9733.11    10647.75    133.34 o 
 -12   0   2    16953.82    15668.22    191.72 o 
 -10   0   2     2511.95     1228.22     22.96 o 
  -8   0   2      262.97      488.54     11.14 o 
  -6   0   2    90088.13    85482.74   1225.30 o 
  -4   0   2    33710.14    37319.70    451.77 o 
   2   0   2    10611.96     9564.26     95.86 o 
   4   0   2    24963.30    24348.36    284.03 o 
   6   0   2     1292.49      868.81     20.13 o 
   8   0   2     3870.13     3607.32     42.70 o 
  10   0   2       38.84       15.81      8.72 o 
  12   0   2    11553.81    11376.07    143.76 o 
  14   0   2    12974.78    13274.40    205.03 o 
  16   0   2       14.08       19.46     10.44 o 
  18   0   2      448.08      375.91     20.13 o 
  20   0   2        8.80        9.68     14.67 o 
  22   0   2      368.64      394.69     26.66 o 
  24   0   2      776.34      886.95     39.08 o 
 -25   1   2      310.74      318.21     20.65 o 
 -23   1   2      336.47      330.78     21.42 o 
 -21   1   2       16.98        9.24      9.56 o 
 -19   1   2      126.07      123.79     11.28 o 
 -17   1   2       44.66       34.20      9.54 o 
 -15   1   2     3368.26     2883.56     31.51 o 
 -13   1   2      993.60     1057.71     14.50 o 
 -11   1   2     2670.10     2345.33     23.07 o 
  -9   1   2     2040.08      954.35     12.30 o 
  -7   1   2    19463.31    20104.56    166.30 o 
  -5   1   2      332.14      691.85      7.21 o 
  -3   1   2   102470.43    98587.82   1841.70 o 
  -1   1   2    18089.04    25784.40    183.13 o 
   1   1   2    92182.23   100879.54   1239.95 o 
   3   1   2     3728.28     2675.21     19.93 o 
   5   1   2     4168.19     3605.21     28.33 o 
   7   1   2       34.59       51.18      5.03 o 
   9   1   2     1219.91      817.01     11.65 o 
  11   1   2     4500.04     3868.23     37.02 o 
  13   1   2      544.90      469.74     13.66 o 
  15   1   2      229.08      183.45     12.13 o 
  17   1   2      220.07      267.08     16.37 o 
  19   1   2      391.37      366.21     16.27 o 
  21   1   2      703.28      721.70     25.85 o 
  23   1   2        4.78       18.84     12.68 o 
 -26   2   2      300.92      254.74     19.29 o 
 -24   2   2      142.68      177.39     16.02 o 
 -22   2   2     1000.05     1109.14     26.69 o 
 -20   2   2      970.65      915.42     20.56 o 
 -18   2   2       13.16        7.16      7.33 o 
 -16   2   2     3244.19     3293.46     37.74 o 
 -14   2   2     3549.00     3405.61     35.33 o 
 -12   2   2      568.08      510.05     10.89 o 
 -10   2   2      209.08      355.93     14.88 o 
  -8   2   2      374.17      593.08      9.88 o 
  -6   2   2    26213.78    23203.58    212.26 o 
  -4   2   2    33418.55    35129.52    278.33 o 
   0   2   2     1901.97     2982.55     17.79 o 
   2   2   2       43.52       33.33      2.36 o 
   4   2   2      811.70      638.17      8.61 o 
   6   2   2    28662.20    27107.73    244.41 o 
   8   2   2      105.93       61.25      5.09 o 
  10   2   2     3451.81     2997.89     30.53 o 
  12   2   2     3579.92     3630.25     36.30 o 
  14   2   2     1872.50     1956.14     38.94 o 
  16   2   2     5794.61     5606.30     89.83 o 
  18   2   2       12.40        5.42      7.31 o 
  20   2   2      384.99      363.77     16.30 o 
  22   2   2      583.79      651.44     21.73 o 
 -25   3   2       77.70       51.08     13.81 o 
 -23   3   2      513.21      498.70     20.46 o 
 -21   3   2      958.88      916.24     38.46 o 
 -19   3   2      292.65      353.71     15.32 o 
 -17   3   2      666.44      752.75     19.14 o 
 -15   3   2        4.69        8.85      6.80 o 
 -13   3   2     5892.93     6578.53     62.63 o 
 -11   3   2     7672.10     7876.01     63.22 o 
  -9   3   2       98.32       27.81      4.79 o 
  -7   3   2     3825.58     4925.54     37.66 o 
  -5   3   2      643.66      904.55     12.11 o 
  -3   3   2     3807.28     2663.78     19.73 o 
  -1   3   2    19537.53    21824.88    166.63 o 
   1   3   2    10255.04    10319.45     70.38 o 
   3   3   2      596.41     1215.29     11.86 o 
   5   3   2      199.42      289.20      6.26 o 
   7   3   2     7161.81     8767.13     77.61 o 
   9   3   2      641.10      535.97     10.88 o 
  11   3   2      729.30      589.52     13.29 o 
  13   3   2     1604.65     1713.97     33.75 o 
  15   3   2      936.77      905.05     22.96 o 
  17   3   2      714.82      695.53     17.40 o 
  19   3   2      212.05      222.01     14.82 o 
  21   3   2       44.55       45.05     11.45 o 
 -22   4   2      249.40      246.65     17.19 o 
 -20   4   2      292.15      231.45     14.99 o 
 -18   4   2      285.63      309.42     13.71 o 
 -16   4   2      667.77      677.90     15.88 o 
 -14   4   2      604.90      652.39     13.50 o 
 -12   4   2      297.21      203.07      9.58 o 
 -10   4   2       48.01       79.49      9.58 o 
  -8   4   2      423.97      533.03     12.10 o 
  -6   4   2     3374.99     3513.04     29.03 o 
  -4   4   2     6035.89     5654.43     36.79 o 
  -2   4   2     1471.57     1559.62     15.83 o 
   0   4   2     1128.70     1176.76     13.17 o 
   2   4   2       79.10      101.82      3.89 o 
   4   4   2     3538.66     3510.02     28.48 o 
   6   4   2      411.92      409.66      9.29 o 
   8   4   2      640.32      680.50     10.90 o 
  10   4   2      292.32      232.62      9.50 o 
  12   4   2      342.71      349.78     12.59 o 
  14   4   2      957.39     1109.85     21.71 o 
  16   4   2       14.20       11.75      7.77 o 
  18   4   2        8.13       17.29      8.82 o 
  20   4   2        4.03       10.50      8.88 o 
 -21   5   2      456.91      484.89     18.43 o 
 -19   5   2      536.84      693.31     20.34 o 
 -17   5   2      459.53      326.16     18.39 o 
 -15   5   2     1146.77     1028.74     20.37 o 
 -13   5   2      158.26      172.52     11.15 o 
 -11   5   2      206.28      195.54      9.93 o 
  -9   5   2     2154.71     2342.18     34.60 o 
  -7   5   2     5835.76     6316.67     56.13 o 
  -5   5   2     3161.48     3235.52     26.66 o 
  -3   5   2       12.74       18.50      4.77 o 
  -1   5   2     3214.20     3303.60     33.38 o 
   1   5   2     3134.65     3543.68     34.87 o 
   3   5   2      435.96      266.08      6.81 o 
   5   5   2     1116.67     1127.26     12.83 o 
   7   5   2     1111.80     1408.23     18.17 o 
   9   5   2     1901.58     1893.36     25.90 o 
  11   5   2      885.41      832.73     16.08 o 
  13   5   2      265.90      260.46     11.99 o 
  15   5   2      323.49      318.96     12.30 o 
  17   5   2      350.74      289.60     12.22 o 
  19   5   2      269.90      273.15     16.44 o 
 -18   6   2        1.23        8.76      8.97 o 
 -16   6   2       10.98       19.79      9.07 o 
 -14   6   2        0.05       -0.03      5.25 o 
 -12   6   2        0.01        4.77      6.02 o 
 -10   6   2        1.13        7.30      5.71 o 
  -8   6   2        0.16        3.69      4.33 o 
  -6   6   2      778.59      581.31     11.71 o 
  -4   6   2      102.10      108.54      6.19 o 
  -2   6   2     1124.22      947.05     13.47 o 
   0   6   2        0.33        4.82      6.69 o 
   2   6   2        0.38        9.68      5.69 o 
   4   6   2      473.22      458.16     10.11 o 
   6   6   2      312.71      157.55      7.30 o 
   8   6   2       37.30       46.10      6.36 o 
  10   6   2        0.20        3.00      4.90 o 
  12   6   2       23.14       45.71     10.68 o 
  14   6   2        2.26        0.16      6.76 o 
  16   6   2        3.40       17.73      8.88 o 
 -15   7   2      184.84      185.12     16.16 o 
 -13   7   2      444.56      529.20     16.22 o 
 -11   7   2      342.08      399.08     11.73 o 
  -9   7   2      213.28      226.90      9.84 o 
  -7   7   2       47.23       54.40      7.34 o 
  -5   7   2        3.34        6.68      5.67 o 
  -3   7   2      261.23      229.36      8.85 o 
  -1   7   2      328.85      440.21     12.07 o 
   1   7   2      411.70      516.63     13.66 o 
   3   7   2      495.66      396.40     12.83 o 
   5   7   2      529.69      441.98     16.03 o 
   7   7   2      662.61      707.94     13.81 o 
   9   7   2      313.60      337.09     13.23 o 
  11   7   2       97.64       85.01      8.23 o 
  13   7   2       14.03       26.79     12.26 o 
  -8   8   2      199.02      144.68     14.96 o 
  -6   8   2      209.60      159.29     13.25 o 
  -4   8   2       20.25       12.55      8.29 o 
  -2   8   2       29.56       35.85      9.11 o 
   0   8   2      140.09      118.11     16.18 o 
   2   8   2       64.86       58.23     13.32 o 
   4   8   2       34.99       31.49      9.34 o 
   6   8   2      122.68       84.41     14.59 o 
 -27   1   3      258.61      239.71     19.14 o 
 -25   1   3      379.74      422.18     23.82 o 
 -23   1   3     1747.03     1744.68     33.95 o 
 -21   1   3      543.54      526.48     18.90 o 
 -19   1   3      573.93      626.31     16.81 o 
 -17   1   3     6878.04     6755.75     66.61 o 
 -15   1   3     2672.69     2739.83     32.70 o 
 -13   1   3       17.16       51.84      7.10 o 
 -11   1   3     5293.02     5297.72     45.46 o 
  -9   1   3    10575.56    11762.54     95.12 o 
  -7   1   3     3391.97     2741.76     22.54 o 
  -5   1   3    10710.49    10996.40     74.27 o 
  -3   1   3    11236.68    12457.94     82.74 o 
  -1   1   3    18581.00    19424.39    125.03 o 
   1   1   3    20659.93    21032.16    183.32 o 
   3   1   3      539.15      472.48     13.66 o 
   5   1   3     1022.16     1270.00     12.15 o 
   7   1   3    13839.22    15026.23    154.99 o 
   9   1   3    12958.34    11111.03     94.48 o 
  11   1   3     9143.94     8160.78     73.09 o 
  13   1   3     2251.33     2730.55     30.13 o 
  15   1   3     3313.34     2819.04     33.54 o 
  17   1   3      674.22      634.28     16.25 o 
  19   1   3       24.10        5.70      8.05 o 
  21   1   3     1138.52     1105.10     28.40 o 
  23   1   3      536.34      503.20     25.47 o 
 -26   2   3      324.46      328.90     25.50 o 
 -24   2   3       72.34       66.55     14.09 o 
 -22   2   3      197.05      243.30     16.45 o 
 -20   2   3        4.59        5.00      7.67 o 
 -18   2   3       72.29      143.23     11.23 o 
 -16   2   3     4432.63     4437.40     49.06 o 
 -14   2   3     1802.46     1430.79     19.20 o 
 -12   2   3     8764.60     9525.67     82.31 o 
 -10   2   3    14507.44    14909.69    135.37 o 
  -8   2   3     3764.61     4489.99     39.86 o 
  -6   2   3      175.61      199.01      5.67 o 
  -4   2   3     6426.90     6597.16     44.67 o 
  -2   2   3     1608.27     1451.08     12.56 o 
   0   2   3     1002.03     1000.84      7.19 o 
   2   2   3     3564.89     3781.45     29.94 o 
   4   2   3     9337.90     9037.96    114.79 o 
   6   2   3     2144.18     1874.45     17.44 o 
   8   2   3       78.24       46.04      5.89 o 
  10   2   3      216.61      160.05     10.57 o 
  12   2   3      138.53      159.47     10.28 o 
  14   2   3     2062.60     2015.95     28.45 o 
  16   2   3      464.78      553.27     17.59 o 
  18   2   3       23.87        7.56      7.75 o 
  20   2   3      133.36      146.30     13.76 o 
  22   2   3       24.00       28.64     13.44 o 
 -25   3   3       96.68      124.87     16.41 o 
 -23   3   3      161.57      200.18     17.92 o 
 -21   3   3     1524.95     1516.03     32.67 o 
 -19   3   3     1486.80     1417.87     24.75 o 
 -17   3   3     1780.73     1918.47     27.05 o 
 -15   3   3      966.49     1014.35     19.89 o 
 -13   3   3       39.04       60.48      7.42 o 
 -11   3   3     1722.13     1528.89     18.73 o 
  -9   3   3     3973.81     4341.52     36.86 o 
  -7   3   3     4015.59     3926.38     33.36 o 
  -5   3   3     3238.07     3103.33     24.46 o 
  -3   3   3     8407.57     9351.81     62.93 o 
  -1   3   3    24154.54    25910.66    202.55 o 
   1   3   3      173.57      285.76      4.82 o 
   3   3   3     3705.79     4440.16     36.90 o 
   5   3   3      154.30      137.29      6.21 o 
   7   3   3     2911.25     3354.09     30.67 o 
   9   3   3     4370.25     4277.78     76.43 o 
  11   3   3       14.56       21.20      7.08 o 
  13   3   3       71.79      101.70      9.24 o 
  15   3   3      370.44      331.44     12.33 o 
  17   3   3      114.79      105.91     10.82 o 
  19   3   3      504.42      549.66     20.05 o 
  21   3   3      168.45      192.75     14.51 o 
 -24   4   3      302.16      295.11     17.97 o 
 -22   4   3      831.10      849.18     22.39 o 
 -20   4   3      500.39      468.10     17.70 o 
 -18   4   3      458.57      688.46     19.51 o 
 -16   4   3      257.05      221.44     11.48 o 
 -14   4   3      247.59      451.75     12.61 o 
 -12   4   3      701.06      972.72     15.07 o 
 -10   4   3     5051.31     5242.71     53.55 o 
  -8   4   3      454.89      427.13     10.53 o 
  -6   4   3     1140.60     1369.80     14.50 o 
  -4   4   3     8051.56     7837.71     51.07 o 
  -2   4   3     4046.68     3975.35     34.75 o 
   0   4   3      765.55      739.36     12.06 o 
   2   4   3      132.46      129.57      4.28 o 
   4   4   3     2949.12     3427.64     28.14 o 
   6   4   3     4598.57     4522.66     42.85 o 
   8   4   3     1664.86     1526.24     17.42 o 
  10   4   3     2705.11     2697.86     27.80 o 
  12   4   3     1715.10     1480.56     33.90 o 
  14   4   3      866.74      904.42     35.34 o 
  16   4   3     1432.41     1705.54     71.35 o 
  18   4   3      321.48      252.16     15.18 o 
  20   4   3      374.41      322.11     21.02 o 
 -21   5   3       18.96       24.00     11.36 o 
 -19   5   3       97.48       76.67     11.37 o 
 -17   5   3       31.13       18.62      8.36 o 
 -15   5   3       60.89       85.70     10.19 o 
 -13   5   3       84.81       87.98      9.03 o 
 -11   5   3      167.18      120.90      8.81 o 
  -9   5   3       76.14       61.22      6.10 o 
  -7   5   3      149.10      186.56      8.25 o 
  -5   5   3      157.27      179.40     12.68 o 
  -3   5   3     1232.29     1096.75     12.52 o 
  -1   5   3     1022.18     1040.99     13.71 o 
   1   5   3      549.05      561.41     11.52 o 
   3   5   3     1862.42     1775.16     17.60 o 
   5   5   3      305.19      365.77      8.49 o 
   7   5   3     3564.57     3298.00     32.61 o 
   9   5   3      385.13      434.13     11.19 o 
  11   5   3       70.13       72.64      8.19 o 
  13   5   3       70.13       49.63      7.58 o 
  15   5   3        5.18       15.20      7.97 o 
  17   5   3        7.02        0.93      6.09 o 
 -18   6   3      653.71      709.09     22.48 o 
 -16   6   3      357.63      290.90     15.93 o 
 -14   6   3      252.53      222.29     12.52 o 
 -12   6   3     1113.46     1135.81     19.43 o 
 -10   6   3     1751.08     1904.89     37.50 o 
  -8   6   3      754.29      785.05     14.16 o 
  -6   6   3      165.80      134.02      8.00 o 
  -4   6   3      603.44      685.17     11.40 o 
  -2   6   3     1585.29     1665.23     19.78 o 
   0   6   3      464.28      448.45     10.40 o 
   2   6   3      153.31      190.69     13.47 o 
   4   6   3     1633.55     1659.96     18.79 o 
   6   6   3     1926.75     1899.89     20.16 o 
   8   6   3      312.44      353.03      8.77 o 
  10   6   3      321.59      263.64     10.28 o 
  12   6   3      144.88      137.07     11.15 o 
  14   6   3        3.73       10.74      7.81 o 
  16   6   3      151.46      179.26     12.89 o 
 -15   7   3        0.41       -7.48      7.97 o 
 -13   7   3        0.87        2.56      7.68 o 
 -11   7   3      119.99       86.32      9.69 o 
  -9   7   3       63.75       48.28      6.86 o 
  -7   7   3       28.70       48.50      7.35 o 
  -5   7   3      224.75      216.91      8.95 o 
  -3   7   3       23.76       12.02      4.89 o 
  -1   7   3       65.19       67.13      7.13 o 
   1   7   3       33.64       37.00      7.55 o 
   3   7   3      357.31      352.86     12.71 o 
   5   7   3      103.65      123.84     22.28 o 
   7   7   3        1.42        5.04      4.94 o 
   9   7   3      185.09      137.16      8.01 o 
  11   7   3      303.04      293.18     17.39 o 
  -8   8   3       99.64      116.72     13.84 o 
  -6   8   3      135.86      130.78     15.38 o 
  -4   8   3       58.90       63.46     13.94 o 
  -2   8   3       71.67       66.22     11.23 o 
   0   8   3       83.90       52.02      7.74 o 
   2   8   3      184.01      162.42     11.04 o 
   4   8   3      418.94      455.81     14.39 o 
 -26   0   4     1035.90      978.16     39.31 o 
 -24   0   4     2090.70     2194.10     58.41 o 
 -22   0   4     1055.63     1071.92     39.22 o 
 -20   0   4     3472.19     3632.32     60.25 o 
 -18   0   4       25.62       26.86     11.62 o 
 -16   0   4     5607.81     5731.23     76.63 o 
 -14   0   4     7790.56     6405.22     79.25 o 
 -12   0   4      642.72      727.87     16.14 o 
 -10   0   4    65779.48    59803.03    827.60 o 
  -8   0   4    21721.00    19370.22    224.45 o 
  -6   0   4    18234.38    27355.54    322.46 o 
  -4   0   4    11617.01    14373.49    107.76 o 
  -2   0   4    32140.46    32606.83    387.72 o 
   0   0   4   148013.83   147169.88   2321.12 o 
   2   0   4     1357.36     1049.57     15.77 o 
   4   0   4    24153.92    24024.26    395.30 o 
   6   0   4     6774.76     7179.50     83.71 o 
   8   0   4     8158.34     7640.61     93.40 o 
  10   0   4    15678.47    13324.28    177.25 o 
  12   0   4     2534.88     2396.17     42.56 o 
  14   0   4      142.93      206.63     15.16 o 
  16   0   4     1355.10     1269.95     48.66 o 
  18   0   4       36.84       48.55     13.95 o 
  20   0   4      202.19      232.22     25.20 o 
  22   0   4      765.51      858.62     37.17 o 
 -27   1   4       66.24       65.27     18.38 o 
 -25   1   4       18.83       26.74     12.27 o 
 -23   1   4       39.67       50.00     12.64 o 
 -21   1   4        4.47       14.43      9.01 o 
 -19   1   4      324.16      397.26     17.43 o 
 -17   1   4      376.40      303.64     12.57 o 
 -15   1   4       71.07      163.92      8.96 o 
 -13   1   4     4484.75     4885.41     42.69 o 
 -11   1   4     4926.20     5087.57     75.25 o 
  -9   1   4    12063.06    10096.43     81.35 o 
  -7   1   4      192.95      142.27      4.83 o 
  -5   1   4      503.21      659.34      5.76 o 
  -3   1   4      146.46      170.45      1.94 o 
  -1   1   4     9326.13     6120.09     46.23 o 
   3   1   4    31351.65    30804.50    267.06 o 
   5   1   4     4144.13     4562.85     36.95 o 
   7   1   4      204.88      284.00      7.45 o 
   9   1   4     1249.15     1448.49     20.05 o 
  11   1   4      436.03      294.57     10.56 o 
  13   1   4     5266.47     5115.06     51.04 o 
  15   1   4      686.33      700.89     17.66 o 
  17   1   4       12.80       12.42      8.79 o 
  19   1   4      269.26      323.27     16.75 o 
  21   1   4       88.13      101.51     14.58 o 
  23   1   4      113.50      124.32     18.15 o 
 -26   2   4       63.99       63.05     15.66 o 
 -24   2   4       31.98       16.49     13.59 o 
 -22   2   4     2879.46     2812.06     47.08 o 
 -20   2   4      821.71      836.16     23.09 o 
 -18   2   4     3136.60     3366.93     41.24 o 
 -16   2   4     1102.22      971.40     18.59 o 
 -14   2   4      190.08      146.25      9.03 o 
 -12   2   4     1940.32     1991.23     21.29 o 
 -10   2   4      637.46      574.94      9.40 o 
  -8   2   4    24896.74    28345.82    242.55 o 
  -6   2   4     8003.79    11031.33     78.28 o 
  -4   2   4     1818.39     1854.32     14.10 o 
  -2   2   4    26863.60    23949.20    203.85 o 
   0   2   4    53999.79    56052.00    475.13 o 
   2   2   4     5998.33     4172.57     33.63 o 
   4   2   4      925.45     1295.24     14.07 o 
   6   2   4     2167.33     3189.62     28.48 o 
   8   2   4    16234.38    17376.62    157.35 o 
  10   2   4     5490.74     5735.28     73.81 o 
  12   2   4      684.86      696.66     13.57 o 
  14   2   4     1620.44     1562.01     25.89 o 
  16   2   4     1007.62      946.88     20.96 o 
  18   2   4      998.93     1038.54     35.55 o 
  20   2   4      656.32      675.48     22.38 o 
  22   2   4      238.79      229.57     16.81 o 
 -25   3   4      282.29      310.14     19.56 o 
 -23   3   4      236.98      295.37     18.74 o 
 -21   3   4      845.62      832.06     22.30 o 
 -19   3   4      395.26      360.67     14.59 o 
 -17   3   4      512.12      565.20     17.42 o 
 -15   3   4     1433.56     1778.39     22.57 o 
 -13   3   4     2990.78     2764.29     27.77 o 
 -11   3   4     1711.13     1323.42     16.94 o 
  -9   3   4      478.17      567.46      8.58 o 
  -7   3   4     3144.84     2325.68     22.72 o 
  -5   3   4    12163.12    11152.20     81.93 o 
  -1   3   4       14.05       12.29      2.61 o 
   1   3   4    13089.16    14803.18    185.09 o 
   3   3   4      899.22     1145.08     13.90 o 
   5   3   4     2603.94     2141.23     23.36 o 
   7   3   4      127.32       65.65      5.42 o 
   9   3   4       21.31       16.34      5.00 o 
  11   3   4     4373.61     4279.19     75.18 o 
  13   3   4       41.53       40.95      7.36 o 
  15   3   4      424.39      375.98     20.73 o 
  17   3   4      685.21      702.18     38.46 o 
  19   3   4      124.73      123.51     12.20 o 
  21   3   4      393.10      362.22     17.84 o 
 -24   4   4      242.33      279.74     16.60 o 
 -22   4   4      147.50      147.67     14.17 o 
 -20   4   4      265.12      395.99     14.88 o 
 -18   4   4       61.10       49.96      8.71 o 
 -16   4   4     1075.47      852.77     18.20 o 
 -14   4   4      430.03      480.22     13.58 o 
 -12   4   4     2327.32     2650.02     29.45 o 
 -10   4   4       21.50       25.06      8.19 o 
  -8   4   4     6805.69     7650.98     72.08 o 
  -6   4   4     8820.66     8660.40     61.43 o 
  -4   4   4       42.38        8.30      3.02 o 
  -2   4   4      520.56      586.02      7.01 o 
   0   4   4      508.63      384.83      6.04 o 
   2   4   4      416.42      454.02      7.50 o 
   4   4   4       79.81       89.90      7.12 o 
   6   4   4      180.36      178.55     10.55 o 
   8   4   4     1788.94     1661.36     25.02 o 
  10   4   4     1051.19     1039.19     32.09 o 
  12   4   4      184.50      225.44     10.03 o 
  14   4   4        1.56        0.93      5.74 o 
  16   4   4        3.23        2.90      7.17 o 
  18   4   4       11.43       13.87      8.30 o 
  20   4   4       20.95       21.96      9.91 o 
 -21   5   4      711.56      620.18     19.67 o 
 -19   5   4      589.30      464.47     16.66 o 
 -17   5   4      401.63      490.04     16.31 o 
 -15   5   4     1601.37     1772.14     30.50 o 
 -13   5   4     1059.99     1096.82     18.80 o 
 -11   5   4      346.12      372.75     11.28 o 
  -9   5   4        8.65        4.80      5.00 o 
  -7   5   4     4608.47     4375.70     47.77 o 
  -5   5   4    10817.75    10620.44     81.77 o 
  -3   5   4      600.47      749.68     11.72 o 
  -1   5   4       13.80       31.66      5.83 o 
   1   5   4       31.28       22.93      4.77 o 
   3   5   4     2429.62     2731.37     24.44 o 
   5   5   4     4305.87     4136.73     35.85 o 
   7   5   4      416.23      342.37     13.43 o 
   9   5   4      249.19      283.78      8.86 o 
  11   5   4      722.59      780.98     17.88 o 
  13   5   4      719.10      780.34     38.01 o 
  15   5   4      215.74      199.14     14.92 o 
  17   5   4      207.88      204.72     10.79 o 
 -20   6   4       18.64        8.96     10.81 o 
 -18   6   4       19.15       27.85     10.58 o 
 -16   6   4       39.38       46.50     10.02 o 
 -14   6   4       17.14       14.70      9.82 o 
 -12   6   4        5.74        6.91      6.49 o 
 -10   6   4      199.44      224.40     11.01 o 
  -8   6   4      739.44      688.72     11.98 o 
  -6   6   4      295.77      386.18      9.00 o 
  -4   6   4      266.32      313.23      8.60 o 
  -2   6   4       45.78       21.71      6.17 o 
   0   6   4       27.59       21.75      5.51 o 
   2   6   4        4.81        4.47      4.27 o 
   4   6   4      719.89      632.51     10.51 o 
   6   6   4       36.14       85.76      6.71 o 
   8   6   4      339.90      291.96      8.21 o 
  10   6   4       22.38       50.26      9.00 o 
  12   6   4       85.96       65.87      8.24 o 
  14   6   4       37.18       35.78      9.40 o 
 -15   7   4      115.94      113.58     34.24 o 
 -13   7   4      476.63      423.61     14.34 o 
 -11   7   4      261.90      229.75     11.51 o 
  -9   7   4      164.42      169.93     10.25 o 
  -7   7   4      204.04      260.20      8.54 o 
  -5   7   4      213.31      270.98      7.91 o 
  -3   7   4      334.50      336.15     10.46 o 
  -1   7   4      280.16      250.05     11.98 o 
   1   7   4      834.65      763.93     23.25 o 
   3   7   4      655.06      690.55     15.61 o 
   5   7   4      177.25      253.62     11.16 o 
   7   7   4      202.73      202.06     24.12 o 
   9   7   4      490.69      459.08     14.17 o 
  11   7   4      459.59      462.31     17.50 o 
  -8   8   4       13.75       17.06      9.51 o 
  -6   8   4       46.09       49.45     16.82 o 
  -4   8   4       93.88       57.99     18.50 o 
  -2   8   4       51.87       31.38      6.87 o 
   0   8   4        1.79       -1.53      4.50 o 
   2   8   4       18.60       25.54      6.70 o 
   4   8   4       63.10       34.25      8.04 o 
 -27   1   5      438.13      452.66     22.20 o 
 -25   1   5     1054.27      952.91     28.16 o 
 -23   1   5     2455.53     2570.16     43.88 o 
 -21   1   5     1099.44     1237.97     23.18 o 
 -19   1   5      144.15      159.22     11.54 o 
 -17   1   5     2407.50     2538.57     31.56 o 
 -15   1   5     4576.85     4282.78     60.16 o 
 -13   1   5      110.04       85.90      7.36 o 
 -11   1   5    20697.38    23736.97    214.19 o 
  -9   1   5    25259.33    26193.58    203.24 o 
  -7   1   5     7444.81     6864.76     48.05 o 
  -5   1   5    21032.54    23522.16    158.75 o 
  -3   1   5     6880.16     7100.10     92.09 o 
  -1   1   5       50.31       54.14      2.32 o 
   1   1   5       12.71       31.21      2.71 o 
   3   1   5    18968.54    19555.50    162.04 o 
   5   1   5    35751.98    35121.44    321.06 o 
   7   1   5     6003.62     5324.95     67.62 o 
   9   1   5     3441.67     3761.19     37.59 o 
  11   1   5     1292.00     1524.49     21.12 o 
  13   1   5     1825.14     1688.43     25.24 o 
  15   1   5     2972.17     3237.33     40.16 o 
  17   1   5       99.75       98.13     12.12 o 
  19   1   5      212.71      161.92     16.33 o 
  21   1   5      861.75      971.11     25.83 o 
 -26   2   5      195.62      196.71     17.75 o 
 -24   2   5      311.86      360.24     18.63 o 
 -22   2   5      528.54      526.42     20.72 o 
 -20   2   5      176.72      162.56     12.28 o 
 -18   2   5      851.66      790.20     18.42 o 
 -16   2   5     4412.76     4226.00     43.67 o 
 -14   2   5      246.06      296.73     10.03 o 
 -12   2   5      524.74      579.59     10.71 o 
 -10   2   5     5943.84     5967.42     44.54 o 
  -8   2   5     1548.97     1370.49     14.16 o 
  -6   2   5      157.37      124.87      4.95 o 
  -4   2   5     1413.22     1090.21     13.58 o 
  -2   2   5     1534.76     1525.99     13.21 o 
   0   2   5     1485.45     1746.41     15.11 o 
   2   2   5    12619.58    13259.34    246.73 o 
   4   2   5       82.78       65.80      5.30 o 
   6   2   5      589.59      608.49     10.69 o 
   8   2   5      103.15      139.41      7.60 o 
  10   2   5      891.63      722.28     17.24 o 
  12   2   5     1957.49     1982.73     44.27 o 
  14   2   5      567.28      565.40     16.38 o 
  16   2   5     1114.90      880.75     21.99 o 
  18   2   5        3.37        5.30     10.09 o 
  20   2   5        3.57        3.41      7.94 o 
 -25   3   5       63.35       46.58     14.56 o 
 -23   3   5     1220.03     1283.26     37.10 o 
 -21   3   5     1557.33     1516.64     30.06 o 
 -19   3   5     1378.63     1384.59     22.41 o 
 -17   3   5     1688.62     1568.22     22.65 o 
 -15   3   5      335.31      260.59     10.72 o 
 -13   3   5      116.79      180.43      9.46 o 
 -11   3   5       19.07        9.14      4.63 o 
  -9   3   5     1174.37      940.59     16.66 o 
  -7   3   5     4950.48     5174.18     40.70 o 
  -5   3   5     4530.13     4550.82     30.18 o 
  -3   3   5     2551.65     2453.67     30.51 o 
  -1   3   5      198.41      330.00      7.30 o 
   3   3   5       52.41       39.15      2.99 o 
   5   3   5     3569.78     3408.80     29.86 o 
   7   3   5     1407.31     1191.18     19.89 o 
   9   3   5       57.64       46.71      6.79 o 
  11   3   5      777.49      747.89     20.15 o 
  13   3   5      222.16      226.66     11.76 o 
  15   3   5       21.71       40.45     10.38 o 
  17   3   5      584.16      626.81     28.88 o 
  19   3   5      164.69      116.79     14.42 o 
 -24   4   5      148.55      196.90     15.01 o 
 -22   4   5      550.35      578.80     21.77 o 
 -20   4   5      318.00      370.67     14.34 o 
 -18   4   5      451.62      417.30     14.40 o 
 -16   4   5     2813.47     2818.18     32.65 o 
 -14   4   5      139.54      268.45      9.80 o 
 -12   4   5      988.05      839.01     16.31 o 
 -10   4   5     4632.25     4329.58     43.69 o 
  -8   4   5      644.53      811.63     13.01 o 
  -6   4   5     4137.74     3923.87     31.45 o 
  -4   4   5     3318.74     3194.54     26.14 o 
  -2   4   5     3044.02     3261.44     37.87 o 
   0   4   5     7158.12     7507.60     54.55 o 
   2   4   5     3127.89     3000.97     23.13 o 
   4   4   5     3934.69     3412.62     29.33 o 
   6   4   5     1612.22     1763.61     21.36 o 
   8   4   5     2477.87     2684.96     64.60 o 
  10   4   5     2351.25     2207.40     73.43 o 
  12   4   5      129.69      229.48     11.36 o 
  14   4   5      506.04      469.44     25.78 o 
  16   4   5      352.83      237.14     17.44 o 
  18   4   5      239.28      303.32     54.33 o 
 -23   5   5        7.08        3.15      9.59 o 
 -21   5   5       45.98       31.19     11.51 o 
 -19   5   5        6.25       22.11      9.01 o 
 -17   5   5       32.55       56.65     10.16 o 
 -15   5   5        0.28       12.18      9.45 o 
 -13   5   5       40.68       66.12      8.86 o 
 -11   5   5       85.48      169.37     15.47 o 
  -9   5   5     1524.72     1625.70     17.98 o 
  -7   5   5     4870.86     5178.13     53.65 o 
  -5   5   5       20.67       13.54      4.50 o 
  -3   5   5      754.88      728.82     14.31 o 
  -1   5   5       55.48       50.47      5.76 o 
   1   5   5       57.32       52.91      5.85 o 
   3   5   5      351.98      353.88      7.89 o 
   5   5   5     1135.46     1086.33     14.20 o 
   7   5   5      485.42      508.06     10.25 o 
   9   5   5      217.00      214.25      8.98 o 
  11   5   5      477.00      421.72     16.76 o 
  13   5   5       62.76       90.10      8.38 o 
  15   5   5      136.32      109.48      8.53 o 
  17   5   5       46.55       26.91      7.56 o 
 -20   6   5      305.61      258.67     17.14 o 
 -18   6   5      738.97      649.54     21.25 o 
 -16   6   5      385.07      473.22     16.78 o 
 -14   6   5      262.06      313.20     11.99 o 
 -12   6   5      336.86      285.82      9.34 o 
 -10   6   5      372.62      316.29      8.54 o 
  -8   6   5      808.73      867.51     11.98 o 
  -6   6   5      942.85     1024.75     12.67 o 
  -4   6   5      695.65      608.47     14.26 o 
  -2   6   5      805.91      761.70     13.95 o 
   0   6   5      756.21      912.50     13.69 o 
   2   6   5       81.74       74.42      7.09 o 
   4   6   5      109.52       91.20     14.00 o 
   6   6   5      619.78      634.78     11.19 o 
   8   6   5      267.10      256.41     13.51 o 
  10   6   5      576.40      607.05     16.21 o 
  12   6   5      535.74      538.28     22.47 o 
  14   6   5       63.63       26.71      9.18 o 
 -15   7   5        7.18       13.45      7.92 o 
 -13   7   5        0.49        3.99      4.91 o 
 -11   7   5      447.08      531.13     13.82 o 
  -9   7   5      125.44      114.31      9.31 o 
  -7   7   5       32.60       35.60      7.45 o 
  -5   7   5       55.75       55.11     10.52 o 
  -3   7   5      325.62      369.89     10.75 o 
  -1   7   5      287.06      273.42      9.96 o 
   1   7   5       10.36       16.38      6.40 o 
   3   7   5       51.77       35.75      8.28 o 
   5   7   5       53.57       33.06      6.58 o 
   7   7   5      229.60      179.98     10.83 o 
   9   7   5      283.45      312.90     13.76 o 
  -8   8   5       54.19       40.86     13.02 o 
  -6   8   5      124.59      104.37     36.04 o 
  -4   8   5       88.23       71.63     13.81 o 
  -2   8   5      177.16      181.44     22.26 o 
   0   8   5      100.41      121.68     22.44 o 
   2   8   5       73.32       29.63     26.51 o 
 -28   0   6      922.29      908.13     46.98 o 
 -26   0   6     1655.78     1610.24     54.48 o 
 -24   0   6      754.02      738.60     30.59 o 
 -22   0   6     5105.03     5091.95     91.61 o 
 -20   0   6      127.14       72.20     14.69 o 
 -18   0   6      849.13     1081.24     26.53 o 
 -16   0   6     3112.02     2840.21     42.46 o 
 -14   0   6     2697.37     3141.28     41.73 o 
 -12   0   6    49906.90    56132.84    780.83 o 
 -10   0   6     9166.47    12897.51    193.96 o 
  -8   0   6     1587.58      657.53     10.87 o 
  -6   0   6    22388.81    17528.97    139.34 o 
  -4   0   6       71.60      109.81      8.32 o 
  -2   0   6    13379.72    12570.17    194.63 o 
   0   0   6    17078.58    23393.41    273.10 o 
   2   0   6     4365.04     5067.09     56.38 o 
   4   0   6    57191.86    58251.49    818.77 o 
   6   0   6     7244.13     7007.40     84.66 o 
   8   0   6     3641.70     3778.12     48.38 o 
  10   0   6       35.73       70.18      9.49 o 
  12   0   6       34.79       40.32     10.20 o 
  14   0   6     4431.90     5059.07     75.77 o 
  16   0   6     1165.49     1104.95     30.07 o 
  18   0   6     1299.90     1168.30     35.30 o 
  20   0   6      347.40      375.75     45.30 o 
 -27   1   6       10.86       11.39     13.47 o 
 -25   1   6      444.06      442.11     20.68 o 
 -23   1   6       82.37       92.29     13.81 o 
 -21   1   6      794.45      946.26     24.77 o 
 -19   1   6       31.80       42.66     10.93 o 
 -17   1   6     2743.99     2293.52     30.30 o 
 -15   1   6     1590.78     1421.73     20.25 o 
 -13   1   6     1390.65     1318.06     16.18 o 
 -11   1   6     5836.47     6062.48     52.24 o 
  -9   1   6     5912.88     3473.94     26.30 o 
  -7   1   6     1037.32     1245.91     10.87 o 
  -5   1   6    11175.24    11941.97    128.81 o 
  -3   1   6    14374.40    15175.09    142.67 o 
  -1   1   6     6545.27    10315.71    122.50 o 
   1   1   6     5456.29     6853.23     63.35 o 
   3   1   6      970.06      728.64      9.75 o 
   5   1   6       35.90       43.69      3.80 o 
   7   1   6     1952.07     1758.37     25.38 o 
   9   1   6        1.69        6.71      4.56 o 
  11   1   6     2726.05     2323.97     26.47 o 
  13   1   6      194.23      172.37     11.13 o 
  15   1   6      135.14      128.09     11.52 o 
  17   1   6      773.61      868.27     21.09 o 
  19   1   6      208.67      268.19     18.68 o 
  21   1   6       16.86       15.15     11.35 o 
 -26   2   6      380.46      440.78     23.92 o 
 -24   2   6      797.82     1000.90     37.20 o 
 -22   2   6      807.98      905.73     26.35 o 
 -20   2   6     1019.35      941.78     19.62 o 
 -18   2   6     1372.65     1424.66     23.96 o 
 -16   2   6     2054.73     2307.43     32.12 o 
 -14   2   6     5814.43     5638.69     47.81 o 
 -12   2   6       55.82       23.49      5.10 o 
 -10   2   6     2969.72     2909.01     26.08 o 
  -8   2   6    11501.70    11368.35     76.38 o 
  -6   2   6    17208.58    15282.62    111.68 o 
  -4   2   6    34911.59    36823.97    295.42 o 
  -2   2   6     1060.41      518.94     11.66 o 
   0   2   6     2296.87     3165.36     25.08 o 
   2   2   6    12049.70    14426.25    353.97 o 
   4   2   6    10993.87    11537.19     95.41 o 
   6   2   6    16162.63    14801.36    128.23 o 
   8   2   6       12.30       18.10      5.73 o 
  10   2   6     2148.69     1897.90     41.10 o 
  12   2   6     2633.47     2480.16     70.91 o 
  14   2   6       13.43       42.46     10.22 o 
  16   2   6      900.36      885.86     33.32 o 
  18   2   6      147.62      141.52     14.18 o 
  20   2   6      609.29      616.30     23.68 o 
 -25   3   6        8.83        9.13     10.74 o 
 -23   3   6      102.49       93.17     12.46 o 
 -21   3   6      851.74      876.70     19.18 o 
 -19   3   6      551.01      584.77     14.62 o 
 -17   3   6     1316.41     1425.24     20.94 o 
 -15   3   6       87.63       41.97      6.88 o 
 -13   3   6     1828.83     1857.84     20.16 o 
 -11   3   6     6617.48     7404.58     58.65 o 
  -9   3   6     2305.38     1996.65     21.47 o 
  -7   3   6        7.53       37.21      3.91 o 
  -5   3   6     1118.69      964.96      9.95 o 
  -1   3   6    17774.51    18870.18    230.84 o 
   1   3   6     5686.63     6273.50     45.01 o 
   3   3   6       10.93       34.87      5.41 o 
   5   3   6     1341.71     1321.20     14.82 o 
   7   3   6      322.14      460.33     20.03 o 
   9   3   6     1369.80     1374.76     35.67 o 
  11   3   6      549.55      487.87     13.95 o 
  13   3   6       76.25       86.54      8.30 o 
  15   3   6      758.65      859.15     49.48 o 
  17   3   6      233.51      227.03     23.58 o 
  19   3   6      474.31      421.77     26.46 o 
 -24   4   6      116.90      119.27     14.61 o 
 -22   4   6      196.51      197.21     13.89 o 
 -20   4   6      245.07      199.53     13.19 o 
 -18   4   6       19.16       18.67      7.46 o 
 -16   4   6       75.30      132.20     11.15 o 
 -14   4   6       59.22       43.19      6.93 o 
 -12   4   6     1135.07     1337.81     22.35 o 
 -10   4   6      594.51      690.14     17.30 o 
  -8   4   6       20.17       53.03      6.04 o 
  -6   4   6     1471.96     1550.91     12.69 o 
  -4   4   6     2851.71     2669.16     32.75 o 
  -2   4   6     1907.63     1846.58     28.41 o 
   0   4   6     1112.44     1118.86      9.94 o 
   2   4   6     1172.79     1397.97     13.16 o 
   4   4   6     1677.00     1617.24     18.64 o 
   6   4   6     3850.91     3823.40     38.99 o 
   8   4   6     1788.65     1733.84     45.74 o 
  10   4   6      184.12      162.75     12.30 o 
  12   4   6       32.09       30.51      6.78 o 
  14   4   6      244.01      267.77     20.54 o 
  16   4   6       12.67       12.89      7.03 o 
  18   4   6       44.01       21.72     10.40 o 
 -23   5   6       44.97       31.83     11.22 o 
 -21   5   6      709.65      749.29     20.84 o 
 -19   5   6      818.05     1101.39     23.85 o 
 -17   5   6      708.03      599.85     16.97 o 
 -15   5   6     1192.15      923.97     21.16 o 
 -13   5   6     1024.28     1040.11     17.79 o 
 -11   5   6     1167.21     1114.37     18.23 o 
  -9   5   6      106.11      162.14      6.91 o 
  -7   5   6     1892.20     2132.31     21.88 o 
  -5   5   6     2142.79     2204.41     23.91 o 
  -3   5   6      473.78      412.34      9.72 o 
  -1   5   6     2612.66     2524.94     26.04 o 
   1   5   6     1079.86     1324.48     17.35 o 
   3   5   6      492.98      423.23      9.20 o 
   5   5   6     1400.35     1325.62     17.95 o 
   7   5   6      970.22     1318.92     18.26 o 
   9   5   6      483.61      423.61     23.34 o 
  11   5   6      726.72      643.38     18.76 o 
  13   5   6      337.52      317.09     18.96 o 
  15   5   6       73.06       74.02      7.65 o 
 -20   6   6      144.99      197.90     16.40 o 
 -18   6   6       63.47       25.36     12.05 o 
 -16   6   6      136.82      139.52     18.50 o 
 -14   6   6        0.06       -2.82      4.99 o 
 -12   6   6      111.44       68.98      7.07 o 
 -10   6   6      276.69      236.81      9.54 o 
  -8   6   6        8.33       15.36      4.80 o 
  -6   6   6     1231.84     1036.18     21.68 o 
  -4   6   6      109.77      105.51      6.71 o 
  -2   6   6        5.59       18.59      4.49 o 
   0   6   6      134.08      141.61      8.95 o 
   2   6   6       12.77       16.79      5.31 o 
   4   6   6       79.02       71.95      4.97 o 
   6   6   6       14.15       60.48      6.76 o 
   8   6   6       63.54       67.99      7.97 o 
  10   6   6       48.13       55.48      9.73 o 
  12   6   6       83.69      106.99     10.56 o 
 -15   7   6        7.76       10.46      9.15 o 
 -13   7   6      328.51      392.08     15.15 o 
 -11   7   6      460.95      556.95     15.65 o 
  -9   7   6      373.89      415.84     16.14 o 
  -7   7   6      306.52      287.91     15.98 o 
  -5   7   6      579.29      481.10     11.85 o 
  -3   7   6      731.67      706.36     14.76 o 
  -1   7   6      605.08      689.16     14.00 o 
   1   7   6      460.75      489.24     15.51 o 
   3   7   6       37.21       14.69      5.82 o 
   5   7   6      103.56       75.04     10.79 o 
   7   7   6      290.59      262.71     23.07 o 
   9   7   6      264.30      409.05     39.97 o 
  -8   8   6       58.68       43.26     10.93 o 
  -6   8   6      349.73      323.54     15.80 o 
  -4   8   6       31.54       25.38      7.39 o 
  -2   8   6       27.75       20.82     12.06 o 
   0   8   6       40.86       16.12     15.44 o 
 -27   1   7      966.70      998.27     34.29 o 
 -25   1   7      903.27      995.40     27.97 o 
 -23   1   7     2475.11     2522.41     36.53 o 
 -21   1   7      330.96      316.50     15.03 o 
 -19   1   7      122.13      101.97     10.96 o 
 -17   1   7     6568.60     6851.10     95.61 o 
 -15   1   7     6426.76     6196.35     57.94 o 
 -13   1   7      157.54       90.80      6.26 o 
 -11   1   7    15129.30    16268.30    144.93 o 
  -9   1   7    45732.40    50043.74    425.74 o 
  -7   1   7    11034.19    11151.20    104.20 o 
  -5   1   7     2755.04     2571.26     14.39 o 
  -3   1   7      443.50      683.36      5.90 o 
  -1   1   7    30338.66    31364.77    242.75 o 
   1   1   7    50185.81    53550.80    593.43 o 
   3   1   7     2873.05     2965.56     41.62 o 
   5   1   7      237.11      373.50     16.27 o 
   7   1   7     5946.41     6008.45    107.43 o 
   9   1   7     3456.53     2978.50     45.15 o 
  11   1   7      487.58      369.17     11.38 o 
  13   1   7      211.88      290.41     12.05 o 
  15   1   7     1719.31     1602.21     43.79 o 
  17   1   7     1428.39     1431.49     49.02 o 
  19   1   7      151.90      279.67     16.49 o 
 -28   2   7      230.29      243.03     24.70 o 
 -26   2   7      549.70      604.22     35.16 o 
 -24   2   7      587.56      549.75     20.61 o 
 -22   2   7      894.84      952.52     32.94 o 
 -20   2   7       24.91       26.22     10.38 o 
 -18   2   7      139.63      148.40     10.49 o 
 -16   2   7     1615.84     1968.14     23.85 o 
 -14   2   7       21.27        9.20      6.06 o 
 -12   2   7       62.63       40.88      4.71 o 
 -10   2   7     4987.22     5535.77     41.39 o 
  -8   2   7       40.54       26.82      3.68 o 
  -6   2   7     1717.21     1505.13     10.99 o 
  -4   2   7     4036.56     4488.58     66.86 o 
  -2   2   7       23.82       15.92      1.93 o 
   0   2   7       47.82      103.76      5.74 o 
   2   2   7       75.67      158.75      5.05 o 
   4   2   7     4775.74     4500.95     38.85 o 
   6   2   7      100.56       93.81      6.16 o 
   8   2   7        9.26       21.58      4.74 o 
  10   2   7     1378.71     1602.07     69.93 o 
  12   2   7      163.27      185.94     10.58 o 
  14   2   7     2506.54     2396.37     88.15 o 
  16   2   7      849.54      876.31     26.89 o 
  18   2   7       16.58       25.87     10.23 o 
  20   2   7      116.40      104.37     14.08 o 
 -27   3   7        2.11        5.94     10.53 o 
 -25   3   7      264.14      271.45     17.34 o 
 -23   3   7      545.48      527.20     21.71 o 
 -21   3   7      619.45      549.85     18.71 o 
 -19   3   7      263.96      319.41     14.39 o 
 -17   3   7      680.32      689.78     14.87 o 
 -15   3   7      610.64      610.18     12.62 o 
 -13   3   7      163.25      133.06      8.14 o 
 -11   3   7     2726.83     2429.40     24.62 o 
  -9   3   7     2507.74     2766.62     23.23 o 
  -7   3   7      462.19      449.99      7.28 o 
  -5   3   7      410.94      473.15     12.01 o 
  -3   3   7      218.78      230.81      4.83 o 
  -1   3   7    12175.78    11906.56    165.26 o 
   1   3   7      953.38      775.74     10.24 o 
   3   3   7     1865.96     1984.36     18.12 o 
   5   3   7     1179.01     1089.64     14.70 o 
   7   3   7     6812.09     7348.42    139.59 o 
   9   3   7     4395.33     4285.99    115.36 o 
  11   3   7        9.41        3.05      5.37 o 
  13   3   7       27.82       18.18      7.85 o 
  15   3   7      529.27      392.32     23.05 o 
  17   3   7      148.42      122.24     17.22 o 
  19   3   7      376.70      429.80     24.43 o 
 -24   4   7       17.53       16.71     11.54 o 
 -22   4   7     1027.87     1162.89     26.56 o 
 -20   4   7      448.82      426.84     15.51 o 
 -18   4   7      855.86     1044.96     20.47 o 
 -16   4   7     2949.71     3069.68     34.06 o 
 -14   4   7     1682.56     1346.47     24.26 o 
 -12   4   7     4803.92     4998.81     50.55 o 
 -10   4   7     3600.63     3959.33     41.46 o 
  -8   4   7       26.88        8.84      3.00 o 
  -6   4   7     1291.28     1185.17     12.51 o 
  -4   4   7     6921.76     7372.96     96.39 o 
  -2   4   7     5322.21     5574.57     46.46 o 
   0   4   7     1931.35     1930.29     21.51 o 
   2   4   7     2103.32     2053.16     22.24 o 
   4   4   7     3267.34     3464.25     31.45 o 
   6   4   7     3642.67     3348.88     66.08 o 
   8   4   7     1213.07     1002.19     33.95 o 
  10   4   7       89.37      112.83      7.43 o 
  12   4   7       47.67       52.68      7.13 o 
  14   4   7       55.06       63.25      8.13 o 
  16   4   7      470.95      574.36     54.77 o 
 -23   5   7       25.62       25.22     10.11 o 
 -21   5   7       99.23       70.00     15.38 o 
 -19   5   7       32.37       14.05     10.10 o 
 -17   5   7        8.93       18.41      8.37 o 
 -15   5   7       78.30       91.15     12.22 o 
 -13   5   7      464.54      453.27     14.21 o 
 -11   5   7        5.80       27.09      4.50 o 
  -9   5   7      794.56      789.81      9.39 o 
  -7   5   7      857.34      702.06      8.26 o 
  -5   5   7      261.80      259.45     11.50 o 
  -3   5   7       10.41       13.01      4.32 o 
  -1   5   7     1181.52     1259.66     20.83 o 
   1   5   7      484.55      518.23     10.63 o 
   3   5   7      124.06      134.81      4.42 o 
   5   5   7      133.42      132.07      5.59 o 
   7   5   7      776.01      747.52     16.32 o 
   9   5   7       71.84       49.56      7.34 o 
  11   5   7       92.60       45.50      7.10 o 
  13   5   7       13.17       10.32      5.35 o 
  15   5   7        5.02       -5.33      5.33 o 
 -20   6   7      252.11      255.90     16.76 o 
 -18   6   7      559.90      703.97     22.82 o 
 -16   6   7      244.63      255.04     13.15 o 
 -14   6   7       29.46       11.64      5.22 o 
 -12   6   7       80.57       82.34      6.30 o 
 -10   6   7      371.15      412.84     14.33 o 
  -8   6   7      967.35     1003.18     16.41 o 
  -6   6   7     1817.67     1850.19     32.00 o 
  -4   6   7      805.66      912.67     13.98 o 
  -2   6   7      282.21      332.02      8.95 o 
   0   6   7      594.89      467.14     10.27 o 
   2   6   7       64.24       48.70      5.72 o 
   4   6   7       99.03      133.63      5.59 o 
   6   6   7      505.38      473.29     14.22 o 
   8   6   7      392.55      342.01     10.26 o 
  10   6   7      776.76      675.25     40.47 o 
  12   6   7      448.35      366.80     29.55 o 
 -15   7   7       15.03       15.01      7.99 o 
 -13   7   7        2.83       -3.68      7.52 o 
 -11   7   7       12.70        4.42      8.01 o 
  -9   7   7        5.87       -0.24      6.60 o 
  -7   7   7      108.49      147.65     12.27 o 
  -5   7   7     1063.77     1041.96     18.09 o 
  -3   7   7      131.90      108.32      8.30 o 
  -1   7   7       18.19       12.08      4.50 o 
   1   7   7       37.95       23.56      5.99 o 
   3   7   7       57.66       52.35     42.28 o 
   5   7   7        2.91       15.44     38.26 o 
   7   7   7        5.83      -10.27     20.72 o 
  -8   8   7      182.40      169.36     12.21 o 
  -6   8   7      118.66      118.07     36.21 o 
  -4   8   7       11.06       12.13     10.99 o 
  -2   8   7       92.01       84.61     31.63 o 
   0   8   7      157.05      138.31     89.26 o 
 -28   0   8      430.21      463.94     31.08 o 
 -26   0   8     1020.79      975.12     41.97 o 
 -24   0   8      834.33      801.64     30.11 o 
 -22   0   8     1681.54     1776.02     76.85 o 
 -20   0   8     3298.71     3382.32    126.18 o 
 -18   0   8       91.34       64.26     12.04 o 
 -16   0   8      590.32      817.74     47.99 o 
 -14   0   8     8364.48     7719.08    143.63 o 
 -12   0   8     5092.81     5076.24    123.83 o 
 -10   0   8    16677.08    13868.42    230.45 o 
  -8   0   8     4446.91     2043.50     22.90 o 
  -6   0   8    16896.31    15191.69    141.91 o 
  -4   0   8      843.45     1231.88     10.84 o 
  -2   0   8    36942.65    39431.97    413.78 o 
   0   0   8    54354.78    69762.80    987.56 o 
   2   0   8    16062.98    16462.34    344.30 o 
   4   0   8      139.73      170.79      8.93 o 
   6   0   8     4313.78     4882.66     60.47 o 
   8   0   8      340.23      311.38     14.23 o 
  10   0   8      846.43      709.80     19.18 o 
  12   0   8     3944.78     3964.35     60.87 o 
  14   0   8      358.33      280.62     21.60 o 
  16   0   8     4858.33     5159.48     88.13 o 
  18   0   8     2453.64     2637.80     59.15 o 
 -29   1   8        3.49        7.76     14.35 o 
 -27   1   8      510.83      586.18     26.41 o 
 -25   1   8      113.51      135.51     16.26 o 
 -23   1   8      132.21      132.99     13.51 o 
 -21   1   8     3092.53     3078.51     76.92 o 
 -19   1   8      280.65      361.80     14.21 o 
 -17   1   8       37.23       27.23      8.62 o 
 -15   1   8      243.20      358.01     10.25 o 
 -13   1   8      382.66      658.52     10.97 o 
 -11   1   8    18627.93    21026.21    201.55 o 
  -7   1   8     8171.76     9401.32     77.98 o 
  -5   1   8      233.04      146.65      3.20 o 
  -3   1   8     1224.41     1573.62     10.81 o 
  -1   1   8    19880.24    18623.15    227.47 o 
   1   1   8     4281.93     5122.94     57.52 o 
   3   1   8      425.83      304.47      7.09 o 
   5   1   8      410.36      331.00      9.27 o 
   7   1   8      262.36      253.24      7.70 o 
   9   1   8     1212.12     1306.80     17.52 o 
  11   1   8      121.02       95.65      9.96 o 
  13   1   8        5.27       13.38      6.85 o 
  15   1   8      163.66      235.21     15.11 o 
  17   1   8       31.73       24.25     10.34 o 
  19   1   8       24.59       40.51     11.76 o 
 -28   2   8      698.04      738.18     27.15 o 
 -26   2   8      946.39      975.40     40.85 o 
 -24   2   8      263.34      276.48     17.97 o 
 -22   2   8      742.26      768.97     23.15 o 
 -20   2   8       38.22       59.10      8.77 o 
 -18   2   8     1557.64     1562.57     22.53 o 
 -16   2   8     6644.22     6472.33     57.51 o 
 -14   2   8     2751.62     2929.34     29.12 o 
 -12   2   8     4462.31     4549.57     37.97 o 
 -10   2   8    12040.14    12210.98     93.40 o 
  -8   2   8    12045.42    13278.31    123.31 o 
  -6   2   8     3100.91     4274.54     36.97 o 
  -4   2   8     3367.62     3710.30     39.01 o 
  -2   2   8     2379.95     1333.29     14.49 o 
   0   2   8    21249.97    21505.94    391.66 o 
   2   2   8     1696.90     1399.86     12.54 o 
   4   2   8     6410.28     5681.29    101.80 o 
   6   2   8     1941.50     2118.52     51.23 o 
   8   2   8      576.88      581.45     19.47 o 
  10   2   8     1789.17     1868.48     67.13 o 
  12   2   8       11.70       18.57      6.69 o 
  14   2   8      774.13      736.90     28.19 o 
  16   2   8      129.24      147.21     11.80 o 
  18   2   8       80.51       86.28     12.77 o 
 -27   3   8      476.35      464.56     19.64 o 
 -25   3   8      173.92      221.85     16.73 o 
 -23   3   8      254.78      360.05     18.31 o 
 -21   3   8      291.57      261.26     13.52 o 
 -19   3   8      377.73      376.22     11.91 o 
 -17   3   8      449.80      442.95     12.57 o 
 -15   3   8     4298.26     4736.20     46.73 o 
 -13   3   8     2664.72     2645.47     28.15 o 
 -11   3   8      452.63      889.28     13.18 o 
  -9   3   8      255.82      219.78      5.40 o 
  -7   3   8     3865.92     3483.76     33.39 o 
  -5   3   8     9082.83     8331.65     68.08 o 
  -3   3   8      191.13      468.29     19.11 o 
  -1   3   8      599.53      453.93      6.13 o 
   1   3   8     2875.29     2813.50     48.61 o 
   3   3   8     7067.87     7535.50     68.94 o 
   5   3   8     6007.05     5345.28    110.82 o 
   7   3   8      188.67      212.12      9.29 o 
   9   3   8       53.28       23.53      6.27 o 
  11   3   8     3668.44     3707.17     95.18 o 
  13   3   8      732.00      746.69     32.20 o 
  15   3   8      125.51       65.62      9.56 o 
  17   3   8      257.54      211.68     16.57 o 
 -26   4   8        4.48       10.93     11.46 o 
 -24   4   8       83.21      102.59     12.88 o 
 -22   4   8        7.97        9.60      9.86 o 
 -20   4   8       18.64       38.93      9.89 o 
 -18   4   8      411.62      428.61     16.02 o 
 -16   4   8     1082.53      811.43     17.88 o 
 -14   4   8       90.61      133.25     12.47 o 
 -12   4   8       67.13       54.30      8.09 o 
 -10   4   8      229.39      115.75      7.41 o 
  -8   4   8     1660.66     1912.81     22.27 o 
  -6   4   8     1530.68     1458.20     23.78 o 
  -4   4   8       63.86       41.83      3.44 o 
  -2   4   8       43.50       19.51      6.02 o 
   0   4   8     1306.51     1042.12     17.24 o 
   2   4   8     3412.01     3537.74     28.69 o 
   4   4   8       38.61       21.17      3.85 o 
   6   4   8       29.36       15.14      4.33 o 
   8   4   8      346.06      376.96     12.53 o 
  10   4   8       11.97       16.48      6.43 o 
  12   4   8      406.24      420.71     22.50 o 
  14   4   8        7.78        1.94      5.39 o 
  16   4   8        5.53        4.14      8.26 o 
 -23   5   8        3.48        2.63      7.69 o 
 -21   5   8      672.27      633.92     20.01 o 
 -19   5   8     1117.74      932.94     22.87 o 
 -17   5   8     1498.00     1552.61     27.55 o 
 -15   5   8      640.69      902.05     18.57 o 
 -13   5   8      251.66      287.46     11.27 o 
 -11   5   8      768.67      753.90     11.72 o 
  -9   5   8       20.02       15.50      2.85 o 
  -7   5   8     1865.90     1714.95     28.51 o 
  -5   5   8     4536.23     4682.82     75.98 o 
  -3   5   8     1144.59     1197.56     14.86 o 
  -1   5   8      464.72      551.86     10.02 o 
   1   5   8      364.34      394.48     14.67 o 
   3   5   8     1179.81     1123.22     25.80 o 
   5   5   8     1494.91     1324.76     37.06 o 
   7   5   8      532.19      419.97     13.54 o 
   9   5   8      527.27      572.32     13.33 o 
  11   5   8     1027.72     1144.59     37.69 o 
  13   5   8      371.72      316.69     17.73 o 
 -20   6   8      179.39      195.98     14.38 o 
 -18   6   8        7.60       14.28     10.23 o 
 -16   6   8        0.92        4.45      7.24 o 
 -14   6   8       19.13       25.77      5.01 o 
 -12   6   8      119.00      106.34      5.81 o 
 -10   6   8       34.13       33.62      3.49 o 
  -8   6   8       10.14       12.98      5.41 o 
  -6   6   8      176.73      204.77     11.38 o 
  -4   6   8      189.80      190.60      6.45 o 
  -2   6   8      235.89      151.14      8.58 o 
   0   6   8      142.01      155.66      6.06 o 
   2   6   8      493.03      463.19     15.60 o 
   4   6   8       56.61       28.99      4.80 o 
   6   6   8      132.57      193.18      9.58 o 
   8   6   8        7.72        7.61      4.22 o 
  10   6   8       58.99       30.17     21.97 o 
 -15   7   8       42.05       60.03     10.50 o 
 -13   7   8      412.35      387.16     14.04 o 
 -11   7   8      385.47      288.19     12.99 o 
  -9   7   8       59.79       56.10      8.13 o 
  -7   7   8      314.35      362.24     10.82 o 
  -5   7   8     1982.31     2037.30     31.04 o 
  -3   7   8      690.89      618.45     12.52 o 
  -1   7   8        2.50        2.68     10.48 o 
   1   7   8      100.68      100.00     28.19 o 
   3   7   8      261.57      287.25     37.58 o 
   5   7   8      178.77      251.01     37.58 o 
   7   7   8       53.28       30.76     25.84 o 
  -6   8   8       72.21       53.04     25.79 o 
  -4   8   8      378.60      387.33     21.70 o 
 -29   1   9      319.76      327.80     25.19 o 
 -27   1   9      506.29      560.42     31.29 o 
 -25   1   9      813.33      791.93     24.04 o 
 -23   1   9     1954.90     1935.98     30.56 o 
 -21   1   9     1401.42     1627.55     28.10 o 
 -19   1   9       44.33       36.22      8.86 o 
 -17   1   9     4402.62     4557.39     44.33 o 
 -15   1   9    12852.05    13352.09    131.31 o 
 -13   1   9     4095.25     3626.14     35.16 o 
 -11   1   9     5798.30     6010.51     41.63 o 
  -9   1   9      644.54      658.86      7.45 o 
  -7   1   9     1815.95     1414.96     11.00 o 
  -5   1   9    17101.26    17298.28    234.91 o 
  -3   1   9     4775.41     4700.01     31.08 o 
  -1   1   9     2753.81     2912.86     21.42 o 
   1   1   9     3120.04     3491.25     68.89 o 
   3   1   9    12125.30    12017.11    157.83 o 
   5   1   9    13136.64    11900.72    181.84 o 
   7   1   9      108.55      165.40      8.63 o 
   9   1   9      127.05       73.72      6.96 o 
  11   1   9      389.25      476.96     15.64 o 
  13   1   9     1459.70     1535.27     36.81 o 
  15   1   9     3471.49     3792.85     63.16 o 
  17   1   9      442.85      431.59     17.86 o 
 -28   2   9      331.98      345.94     19.89 o 
 -26   2   9      493.21      505.64     19.57 o 
 -24   2   9      242.75      258.00     15.54 o 
 -22   2   9      766.65      921.68     18.86 o 
 -20   2   9       11.83        6.62      7.32 o 
 -18   2   9       35.18       37.78      7.85 o 
 -16   2   9      979.28      951.66     16.33 o 
 -14   2   9       12.26       10.69      5.24 o 
 -12   2   9      220.05      302.95      9.19 o 
 -10   2   9     2452.74     2269.94     20.12 o 
  -8   2   9     3714.35     3249.17     29.36 o 
  -6   2   9      410.91      470.83      5.61 o 
  -4   2   9      135.40      243.35      5.23 o 
  -2   2   9      199.09      144.35      5.07 o 
   0   2   9     4949.86     6357.80     59.88 o 
   2   2   9     6923.40     7349.65     60.89 o 
   4   2   9      825.14      823.07     19.79 o 
   6   2   9      240.11      281.75     16.70 o 
   8   2   9      628.95      547.87     25.57 o 
  10   2   9      384.18      339.00     11.28 o 
  12   2   9      793.35      754.84     39.68 o 
  14   2   9      242.86      229.12     14.24 o 
  16   2   9      342.63      307.21     18.36 o 
  18   2   9      179.74      216.02     14.97 o 
 -27   3   9       79.63       69.34     14.51 o 
 -25   3   9        7.74       11.59     11.17 o 
 -23   3   9      290.98      324.63     15.12 o 
 -21   3   9       35.00       31.36      9.62 o 
 -19   3   9        9.77       11.08      6.78 o 
 -17   3   9     1149.10     1119.26     16.51 o 
 -15   3   9     1272.73     1193.94     16.54 o 
 -13   3   9     2664.02     2713.17     31.28 o 
 -11   3   9     1917.76     2025.29     21.47 o 
  -9   3   9      160.45      125.53      4.05 o 
  -7   3   9      305.96      242.53      6.48 o 
  -5   3   9     1389.56     1357.20     23.22 o 
  -3   3   9     2563.39     2385.32     37.01 o 
  -1   3   9      106.75      200.73      6.97 o 
   1   3   9      401.25      527.78     12.52 o 
   3   3   9     2918.82     2942.78     41.80 o 
   5   3   9     3364.09     3451.71     78.85 o 
   7   3   9     4174.45     3781.82    115.79 o 
   9   3   9      316.97      270.03     21.62 o 
  11   3   9      424.57      350.60     20.07 o 
  13   3   9      683.79      701.36     22.48 o 
  15   3   9       35.85       56.10      8.99 o 
  17   3   9      265.72      252.62     20.75 o 
 -26   4   9       62.75       45.98     11.60 o 
 -24   4   9       58.78       81.44     12.90 o 
 -22   4   9     1025.99     1006.77     24.51 o 
 -20   4   9      814.27      874.13     20.42 o 
 -18   4   9     1056.83     1082.43     20.97 o 
 -16   4   9     2811.43     2579.11     32.98 o 
 -14   4   9      665.12      819.28     15.57 o 
 -12   4   9     1549.37     1493.31     19.90 o 
 -10   4   9     3159.72     2922.11     28.43 o 
  -8   4   9      985.60     1142.73     17.56 o 
  -6   4   9     2832.97     3104.25     55.28 o 
  -4   4   9     1054.55      991.24     10.76 o 
  -2   4   9     1782.54     1619.90     33.91 o 
   0   4   9     4973.77     4927.44     91.54 o 
   2   4   9      273.18      251.90      4.39 o 
   4   4   9       18.78       37.15      6.49 o 
   6   4   9      264.20      297.34      7.85 o 
   8   4   9     1437.00     1596.62     29.27 o 
  10   4   9     1572.74     1480.22     40.89 o 
  12   4   9       29.34       28.89      6.49 o 
  14   4   9      115.51      123.06     15.43 o 
 -23   5   9       49.66       36.21     14.12 o 
 -21   5   9        3.93       13.89     10.15 o 
 -19   5   9      201.89      236.97     21.16 o 
 -17   5   9      366.53      381.95     14.49 o 
 -15   5   9      502.55      476.42     15.05 o 
 -13   5   9        1.91        5.13      5.04 o 
 -11   5   9      455.34      590.43     10.43 o 
  -9   5   9        1.97        7.47      4.00 o 
  -7   5   9      193.99      288.77      9.18 o 
  -5   5   9      247.14      273.18     10.46 o 
  -3   5   9      120.43      105.80      3.29 o 
  -1   5   9      220.54      240.69      8.43 o 
   1   5   9      211.12      174.75      6.13 o 
   3   5   9       17.45        6.98      3.49 o 
   5   5   9        0.79        3.63      3.84 o 
   7   5   9      425.70      328.94      9.69 o 
   9   5   9      322.39      303.82     10.22 o 
  11   5   9        5.37        6.05      4.13 o 
  13   5   9      111.71       94.83     11.62 o 
 -20   6   9      188.62      210.52     17.72 o 
 -18   6   9      321.15      289.95     14.82 o 
 -16   6   9      399.08      431.67     16.59 o 
 -14   6   9      330.20      390.18     14.41 o 
 -12   6   9      257.98      272.17      9.70 o 
 -10   6   9      119.37      143.63     10.03 o 
  -8   6   9      279.33      311.51     11.55 o 
  -6   6   9     1610.94     1548.55     18.71 o 
  -4   6   9     1326.02     1181.89     21.02 o 
  -2   6   9      471.59      465.17     15.79 o 
   0   6   9      700.55      810.97     32.65 o 
   2   6   9      227.49      204.92      9.88 o 
   4   6   9      168.47       82.53     23.72 o 
   6   6   9      679.21      712.79     32.12 o 
   8   6   9      656.60      836.10     41.16 o 
  10   6   9      374.94      421.95     35.92 o 
 -15   7   9        0.30       -1.46      6.09 o 
 -13   7   9        0.98       -6.29      6.29 o 
 -11   7   9       79.93      123.56     12.61 o 
  -9   7   9        7.18        2.88      5.25 o 
  -7   7   9        9.38       -0.72      3.56 o 
  -5   7   9      635.58      658.22     28.42 o 
  -3   7   9      117.38      168.40     20.96 o 
  -1   7   9        8.10       16.12     14.19 o 
   1   7   9        3.30        5.37     20.81 o 
   3   7   9       45.01       36.24     27.52 o 
   5   7   9        1.00      -22.82     26.85 o 
 -28   0  10       73.41       59.15     19.69 o 
 -26   0  10     2314.57     2540.74     56.45 o 
 -24   0  10       28.55       28.39     13.95 o 
 -22   0  10     2795.18     2638.26     72.82 o 
 -20   0  10     2233.62     2018.83     59.40 o 
 -18   0  10     1292.56     1300.46     30.54 o 
 -16   0  10    12114.50    11645.23    202.21 o 
 -14   0  10       89.20       83.64      8.96 o 
 -12   0  10     3135.51     3234.92     63.91 o 
 -10   0  10     1319.77     1860.72     19.75 o 
  -8   0  10      614.90     1464.10     17.48 o 
  -6   0  10    13563.13    11669.72    108.84 o 
  -4   0  10      146.22       76.13     15.44 o 
  -2   0  10    41756.50    47503.56    775.59 o 
   0   0  10    29129.15    27876.99    360.20 o 
   2   0  10      629.34      535.01     13.40 o 
   4   0  10    11523.52    12485.03    158.97 o 
   6   0  10     1675.50     1574.97     25.86 o 
   8   0  10      245.33      306.21     13.29 o 
  10   0  10     2652.89     2782.38     73.15 o 
  12   0  10     1174.98     1113.10     28.37 o 
  14   0  10     2424.07     2665.94     51.97 o 
  16   0  10     1913.79     2016.06     58.05 o 
  18   0  10      492.69      521.06     32.79 o 
 -29   1  10        7.92       21.46     13.02 o 
 -27   1  10      114.71      129.80     16.31 o 
 -25   1  10      163.35      190.21     15.47 o 
 -23   1  10       65.51      107.93     13.46 o 
 -21   1  10      610.09      710.23     17.13 o 
 -19   1  10      553.85      591.81     15.20 o 
 -17   1  10       54.57       37.62      8.64 o 
 -15   1  10      112.76      151.45     11.43 o 
 -13   1  10     4410.83     3965.32     29.25 o 
 -11   1  10      606.08      536.46      6.72 o 
  -9   1  10     1649.18      920.65     10.68 o 
  -7   1  10      397.31      755.08      8.91 o 
  -5   1  10     7511.95     7526.25     47.60 o 
  -3   1  10     1569.58     1291.75     11.95 o 
  -1   1  10      553.56     1085.36      9.30 o 
   1   1  10      938.61     1509.14     17.22 o 
   3   1  10      357.68      367.70      8.27 o 
   5   1  10        8.41        8.53      4.37 o 
   7   1  10      396.26      451.63     36.52 o 
   9   1  10     1375.82     1415.59     27.57 o 
  11   1  10       12.29       12.69      8.23 o 
  13   1  10        5.92       13.14      7.85 o 
  15   1  10      100.07      104.59     23.86 o 
  17   1  10      541.85      618.23     21.78 o 
 -28   2  10      568.68      624.17     22.25 o 
 -26   2  10      212.57      222.77     16.50 o 
 -24   2  10      878.14     1014.17     32.50 o 
 -22   2  10      183.42      197.84     12.27 o 
 -20   2  10      230.04      223.78     11.06 o 
 -18   2  10     1724.23     1904.74     24.46 o 
 -16   2  10     3736.08     3969.66     36.86 o 
 -14   2  10    12696.56    12779.45    103.58 o 
 -12   2  10     2453.42     2016.42     16.34 o 
 -10   2  10      577.68      423.76      6.61 o 
  -8   2  10      339.53      173.03      5.03 o 
  -6   2  10      900.79      465.09      5.08 o 
  -4   2  10    13435.92    14323.91    293.52 o 
  -2   2  10     2139.36     2840.42     49.96 o 
   0   2  10       35.62       70.99      3.13 o 
   2   2  10      312.21      414.31     13.20 o 
   4   2  10     2301.59     2524.73     33.81 o 
   6   2  10     3766.56     3505.54     42.03 o 
   8   2  10        8.87       12.49      6.74 o 
  10   2  10       25.09       21.25      5.96 o 
  12   2  10     1419.26     1376.45     60.18 o 
  14   2  10      607.67      633.84     20.78 o 
  16   2  10      207.24      158.06     17.05 o 
 -27   3  10      583.91      633.70     22.40 o 
 -25   3  10      219.84      203.11     14.62 o 
 -23   3  10      289.30      215.64     20.79 o 
 -21   3  10     1459.79     1556.11     30.17 o 
 -19   3  10      425.75      549.62     13.12 o 
 -17   3  10       11.52       19.15      6.88 o 
 -15   3  10      757.62      662.91     14.16 o 
 -13   3  10     1601.91     1410.13     20.90 o 
 -11   3  10     5716.56     6807.07     49.21 o 
  -9   3  10     3185.33     3394.74     23.93 o 
  -7   3  10      135.19      119.53      3.10 o 
  -5   3  10      151.80      270.67     11.74 o 
  -3   3  10     2308.40     1580.01     29.89 o 
  -1   3  10    13923.70    13031.35    119.25 o 
   1   3  10       44.50       91.81     16.91 o 
   3   3  10      254.84      365.38      9.65 o 
   5   3  10     5323.61     5689.84    165.69 o 
   7   3  10      734.05      896.64     48.34 o 
   9   3  10     1059.57      994.83     21.04 o 
  11   3  10      473.51      463.34     21.29 o 
  13   3  10       83.23       64.69      8.69 o 
  15   3  10      783.36      898.81     47.02 o 
 -26   4  10       15.15       10.71      9.72 o 
 -24   4  10        0.85        1.68      7.29 o 
 -22   4  10        1.11        9.32      9.25 o 
 -20   4  10       45.62       24.01      8.39 o 
 -18   4  10     1712.77     1546.53     23.86 o 
 -16   4  10     1914.37     2087.86     30.40 o 
 -14   4  10      146.81      140.78      8.83 o 
 -12   4  10      169.41      198.04      7.56 o 
 -10   4  10      798.48     1047.20     19.86 o 
  -8   4  10       21.39       55.23      5.10 o 
  -6   4  10        1.77        3.52      1.06 o 
  -4   4  10     1734.44     1712.64     51.15 o 
  -2   4  10     3522.42     3185.94     54.32 o 
   0   4  10      785.40      928.11     28.52 o 
   2   4  10        0.80        2.49      1.39 o 
   4   4  10      149.91      167.34     14.37 o 
   6   4  10      288.09      335.43     12.16 o 
   8   4  10      811.04      685.84     37.22 o 
  10   4  10       45.72       58.88      9.18 o 
  12   4  10       54.79       47.57      7.58 o 
  14   4  10      203.56      157.85     12.27 o 
 -23   5  10       27.25       27.23     10.56 o 
 -21   5  10      604.70      617.87     22.89 o 
 -19   5  10      742.47      910.64     22.06 o 
 -17   5  10     1557.26     1553.59     33.42 o 
 -15   5  10      164.50       51.89      7.66 o 
 -13   5  10       14.63       16.53      5.23 o 
 -11   5  10     1364.75     1572.00     31.24 o 
  -9   5  10     1413.39     1520.07     38.60 o 
  -7   5  10     1491.31     1643.46     42.10 o 
  -5   5  10      737.49      728.90     25.85 o 
  -3   5  10     1304.11     1327.10     33.81 o 
  -1   5  10     1848.10     1855.83     48.05 o 
   1   5  10      492.97      486.49     14.07 o 
   3   5  10      262.94      238.42      5.90 o 
   5   5  10      596.43      536.39     18.09 o 
   7   5  10      752.87      872.42     28.80 o 
   9   5  10      467.44      383.29     22.21 o 
  11   5  10     1014.21      947.57     34.06 o 
 -20   6  10       31.38       68.19     13.97 o 
 -18   6  10       13.67       10.01      9.84 o 
 -16   6  10       91.68       92.70      9.78 o 
 -14   6  10       11.82       12.73      7.48 o 
 -12   6  10       50.82       50.05      6.92 o 
 -10   6  10        6.01        5.15      6.28 o 
  -8   6  10      983.58      859.49     25.58 o 
  -6   6  10      575.15      458.20     19.08 o 
  -4   6  10      619.38      586.71     27.32 o 
  -2   6  10      648.10      529.14     33.00 o 
   0   6  10        1.40        9.48     13.66 o 
   2   6  10       99.09      132.00     20.14 o 
   4   6  10       40.76       43.93     18.05 o 
   6   6  10       29.44       50.34     19.87 o 
   8   6  10        4.69       26.64     25.80 o 
 -15   7  10       81.89       33.16     10.50 o 
 -13   7  10      204.32      216.24     17.82 o 
 -11   7  10      655.17      753.00     39.72 o 
  -9   7  10      271.52      281.06     20.58 o 
  -7   7  10        2.63       -3.56     10.95 o 
  -5   7  10      197.62      211.92     22.56 o 
  -3   7  10      340.26      440.60     34.35 o 
  -1   7  10      252.65      357.72     41.61 o 
   1   7  10      197.55      204.03     36.91 o 
   3   7  10       51.77       49.66     29.53 o 
 -29   1  11      163.91      147.30     16.51 o 
 -27   1  11      507.15      509.96     20.09 o 
 -25   1  11      514.38      507.63     19.47 o 
 -23   1  11     1293.06     1313.68     22.99 o 
 -21   1  11     1744.99     1760.94     23.24 o 
 -19   1  11     1822.03     1854.35     29.26 o 
 -17   1  11     7335.81     7660.58    119.07 o 
 -15   1  11     3003.06     2868.36     25.60 o 
 -13   1  11      332.90      317.23      6.77 o 
 -11   1  11     3477.91     3440.91     25.32 o 
  -9   1  11     6536.49     5846.14     38.51 o 
  -7   1  11     8051.19     8388.28     59.33 o 
  -5   1  11       18.37       75.98      3.43 o 
  -1   1  11    20987.76    20584.16    213.75 o 
   1   1  11    20533.63    21979.68    195.54 o 
   3   1  11       25.56       29.52      4.65 o 
   5   1  11     1202.25      988.40     15.94 o 
   7   1  11     2009.79     2253.94     46.14 o 
   9   1  11     3197.99     3010.94     64.85 o 
  11   1  11      832.14      872.61     21.49 o 
  13   1  11      711.45      763.57     18.36 o 
  15   1  11      640.21      522.08     17.68 o 
 -28   2  11       62.89       53.17     13.73 o 
 -26   2  11      209.60      284.48     16.80 o 
 -24   2  11      170.99      203.90     13.56 o 
 -22   2  11      282.88      326.98     13.64 o 
 -20   2  11      445.97      511.84     14.78 o 
 -18   2  11       51.61       50.55      7.05 o 
 -16   2  11      836.40     1050.09     17.12 o 
 -14   2  11     1752.57     1796.02     17.69 o 
 -12   2  11     3239.79     2891.44     60.01 o 
 -10   2  11     1252.72     1323.80     23.32 o 
  -8   2  11       44.85       28.70      1.66 o 
  -6   2  11     4189.36     4006.73     44.69 o 
  -4   2  11     1063.55     1134.61     15.57 o 
  -2   2  11       67.86       40.90      4.29 o 
   0   2  11     3224.45     2727.61     51.20 o 
   2   2  11     2908.07     2898.16     29.90 o 
   4   2  11     7193.13     7274.76     84.17 o 
   6   2  11     1368.00     1193.31     28.47 o 
   8   2  11      224.83      162.96     10.95 o 
  10   2  11      190.90      249.56     15.11 o 
  12   2  11        2.33       -3.26      5.53 o 
  14   2  11      238.51      227.31     14.66 o 
  16   2  11      427.16      468.32     18.89 o 
 -27   3  11       23.13        7.29     10.47 o 
 -25   3  11       10.48       22.46     10.16 o 
 -23   3  11      173.79      179.69     13.14 o 
 -21   3  11      118.36       81.22     12.51 o 
 -19   3  11      227.31      309.48     13.40 o 
 -17   3  11     2429.36     2357.74     29.13 o 
 -15   3  11     2601.03     2599.77     43.88 o 
 -13   3  11      142.42      161.03      6.02 o 
 -11   3  11      306.83      216.53      5.46 o 
  -9   3  11     1405.23     1427.87     10.85 o 
  -7   3  11     1694.73     1979.51     24.65 o 
  -5   3  11     1631.40     1881.17     34.16 o 
  -3   3  11     1503.26     1690.25     33.45 o 
  -1   3  11     9207.18     8611.59    126.61 o 
   1   3  11     5317.51     4744.52    113.48 o 
   3   3  11      337.37      356.74     10.17 o 
   5   3  11        8.13        7.51      3.36 o 
   7   3  11     1354.53     1547.08     27.90 o 
   9   3  11     2382.43     2506.56     65.06 o 
  11   3  11      569.88      588.99     18.73 o 
  13   3  11       28.39       29.12      8.18 o 
  15   3  11      481.39      418.02     34.71 o 
 -26   4  11      327.78      352.41     18.57 o 
 -24   4  11      334.11      328.02     16.13 o 
 -22   4  11     1578.28     1570.09     26.01 o 
 -20   4  11      368.31      320.32     16.86 o 
 -18   4  11      223.16      200.70     11.62 o 
 -16   4  11      410.65      491.17     12.48 o 
 -14   4  11      405.28      341.48      9.13 o 
 -12   4  11     2351.90     2237.09     26.46 o 
 -10   4  11      618.54      808.58     16.79 o 
  -8   4  11      696.29      660.60     21.02 o 
  -6   4  11     5646.26     5363.57     73.98 o 
  -4   4  11     3346.29     3682.54     61.67 o 
  -2   4  11       16.46       37.13     13.26 o 
   0   4  11      381.48      420.40     27.18 o 
   2   4  11      203.29      227.91     16.00 o 
   4   4  11      484.38      577.66     21.51 o 
   6   4  11      446.63      389.63     16.87 o 
   8   4  11      798.92      670.68     19.05 o 
  10   4  11      559.79      577.98     21.41 o 
  12   4  11      525.42      491.64     38.04 o 
 -23   5  11       78.43       62.87     13.18 o 
 -21   5  11       45.05       37.81      9.80 o 
 -19   5  11      114.32       87.32     11.90 o 
 -17   5  11      136.56      114.37     11.69 o 
 -15   5  11      208.92      189.26      9.30 o 
 -13   5  11       25.48       33.81      3.01 o 
 -11   5  11      342.36      288.29      8.85 o 
  -9   5  11       13.08       20.14      3.78 o 
  -7   5  11        7.93        2.46      1.45 o 
  -5   5  11       42.34       69.16     16.24 o 
  -3   5  11      180.78      186.13     24.33 o 
  -1   5  11      397.20      445.58     23.79 o 
   1   5  11        0.59       -2.11     10.00 o 
   3   5  11      305.52      259.64     19.11 o 
   5   5  11      176.37      195.36     10.29 o 
   7   5  11       67.44       48.71      9.27 o 
   9   5  11       28.05       39.06      7.70 o 
  11   5  11        2.02        5.62     18.97 o 
 -20   6  11      386.77      376.72     19.90 o 
 -18   6  11      287.65      342.67     23.64 o 
 -16   6  11      598.24      677.12     32.06 o 
 -14   6  11      608.02      566.50     19.32 o 
 -12   6  11      502.80      475.24     28.29 o 
 -10   6  11      285.58      287.02     15.10 o 
  -8   6  11       80.70       75.13      8.06 o 
  -6   6  11     1190.55     1202.28     32.49 o 
  -4   6  11     1446.73     1586.47     44.42 o 
  -2   6  11      206.87      255.96     23.79 o 
   0   6  11      428.91      441.48     27.61 o 
   2   6  11      806.22      794.45     34.69 o 
   4   6  11      645.61      778.31     35.83 o 
   6   6  11      279.31      363.31     33.33 o 
   8   6  11      292.98      246.38     37.45 o 
 -15   7  11        2.93       11.21     13.28 o 
 -13   7  11       50.17       44.82     16.26 o 
 -11   7  11      156.93      189.77     35.55 o 
  -9   7  11       99.96       79.62     19.55 o 
  -7   7  11       19.28       12.01     12.73 o 
  -5   7  11      572.60      604.88     26.65 o 
  -3   7  11      122.56      130.40     22.25 o 
  -1   7  11       24.41       24.16     27.52 o 
   1   7  11       12.77        8.05     23.49 o 
   3   7  11       13.26       27.52     28.86 o 
 -30   0  12        8.10       -1.88     13.52 o 
 -28   0  12       46.90       66.07     19.44 o 
 -26   0  12      957.41      865.34     33.13 o 
 -24   0  12     1619.61     1658.67     40.47 o 
 -22   0  12     2538.53     2898.35     82.97 o 
 -20   0  12      987.71     1279.39     40.70 o 
 -18   0  12     2598.61     2761.51     43.25 o 
 -16   0  12     1654.48     1780.28     26.96 o 
 -14   0  12     6213.09     6514.75    112.46 o 
 -12   0  12     7266.92     6809.45    109.46 o 
 -10   0  12     3345.82     2686.29     27.74 o 
  -8   0  12    18461.58    15898.90    159.47 o 
  -6   0  12     1719.78     1787.42     18.09 o 
  -4   0  12     2339.73     2127.36     30.12 o 
  -2   0  12    16371.54    15651.31    194.82 o 
   0   0  12     3047.01     4466.55     66.74 o 
   2   0  12     2673.31     3221.72     41.73 o 
   4   0  12     2936.02     2676.07     41.12 o 
   6   0  12     7621.00     8103.01    128.52 o 
   8   0  12      747.65      749.80     22.15 o 
  10   0  12      156.16       97.40     12.52 o 
  12   0  12     2663.14     2932.61     59.74 o 
  14   0  12      169.83       41.41     57.72 o 
  16   0  12      201.40      171.72     33.56 o 
 -29   1  12      241.47      302.37     17.43 o 
 -27   1  12      169.85      163.55     15.40 o 
 -25   1  12      167.82      220.70     16.63 o 
 -23   1  12       14.19       21.16     10.55 o 
 -21   1  12      365.58      362.33     14.30 o 
 -19   1  12       87.65      148.16      9.61 o 
 -17   1  12     1729.45     1579.81     19.31 o 
 -15   1  12     1769.97     1758.40     18.26 o 
 -13   1  12       20.11        3.87      3.31 o 
 -11   1  12       24.73       62.37      3.76 o 
  -9   1  12      967.79      649.29      8.49 o 
  -7   1  12      638.37     1028.71      8.18 o 
  -5   1  12      397.11      591.32      6.94 o 
  -3   1  12     5255.96     5602.05     46.21 o 
  -1   1  12      937.40      748.16      9.04 o 
   1   1  12      779.40      464.92      8.14 o 
   3   1  12      555.97      575.77      9.53 o 
   5   1  12      957.95      949.12     15.16 o 
   7   1  12      456.18      464.47     11.68 o 
   9   1  12       21.56        6.38      5.64 o 
  11   1  12       37.63       44.71     10.40 o 
  13   1  12       29.03       25.55      9.58 o 
  15   1  12      236.33      273.44     15.17 o 
 -28   2  12      163.85      154.26     16.84 o 
 -26   2  12      238.28      245.99     16.56 o 
 -24   2  12      281.83      225.37     13.46 o 
 -22   2  12      961.71      813.49     18.32 o 
 -20   2  12     2278.69     2406.04     27.58 o 
 -18   2  12     1628.32     1470.44     21.72 o 
 -16   2  12     3502.79     3173.17     27.73 o 
 -14   2  12       17.71       29.24      4.56 o 
 -12   2  12       16.01       51.85      4.13 o 
 -10   2  12     5659.36     6174.22    103.24 o 
  -8   2  12     1231.69     1536.95     16.84 o 
  -6   2  12     1626.93     2106.85     20.90 o 
  -4   2  12      408.07      390.03      9.83 o 
  -2   2  12     6180.40     5051.72     72.13 o 
   0   2  12     9465.50     8587.35    175.90 o 
   2   2  12      987.76     1140.66     22.47 o 
   4   2  12      195.31      168.43      8.14 o 
   6   2  12      400.74      573.07     15.27 o 
   8   2  12      226.96      229.18     11.53 o 
  10   2  12     1890.54     1829.85     79.73 o 
  12   2  12      351.82      338.72     12.51 o 
  14   2  12      694.56      674.74     35.45 o 
 -27   3  12      402.13      434.71     18.11 o 
 -25   3  12      365.15      385.67     19.02 o 
 -23   3  12      581.88      675.01     22.07 o 
 -21   3  12      835.92      853.01     19.07 o 
 -19   3  12      487.27      525.80     13.38 o 
 -17   3  12       27.96       71.61     11.47 o 
 -15   3  12     1152.58     1171.77     23.50 o 
 -13   3  12     2381.67     2456.51     30.13 o 
 -11   3  12     1184.25      858.17      8.87 o 
  -9   3  12     1834.93     1506.92     15.00 o 
  -7   3  12     4533.03     4621.49     78.56 o 
  -5   3  12     3222.55     2935.21     49.36 o 
  -3   3  12      610.01      810.30     20.35 o 
  -1   3  12      661.23      875.48     25.55 o 
   1   3  12      231.81      279.36     18.91 o 
   3   3  12     1562.13     1809.04     46.35 o 
   5   3  12     2564.56     2335.33     30.78 o 
   7   3  12      204.42      139.06     11.24 o 
   9   3  12       79.38      103.40     12.68 o 
  11   3  12      506.69      481.62     17.48 o 
  13   3  12      504.48      564.84     47.87 o 
 -26   4  12        4.47       13.25      9.43 o 
 -24   4  12       37.07       44.42     10.79 o 
 -22   4  12       96.32      155.75     14.30 o 
 -20   4  12        2.71        5.62      6.90 o 
 -18   4  12     1568.41     1529.65     33.00 o 
 -16   4  12     2491.36     2085.33     26.25 o 
 -14   4  12       30.00       40.49      3.94 o 
 -12   4  12      575.39      538.03     12.49 o 
 -10   4  12        2.18       37.21      3.17 o 
  -8   4  12     1910.47     2120.39     35.58 o 
  -6   4  12     1572.65     1745.88     45.59 o 
  -4   4  12      830.97      721.53     26.05 o 
  -2   4  12       51.37       80.13     15.16 o 
   0   4  12        2.37        2.60      1.38 o 
   2   4  12     1030.05     1150.43     28.90 o 
   4   4  12       32.22       44.47      5.76 o 
   6   4  12        1.23        4.97      4.20 o 
   8   4  12       63.54       67.68      5.17 o 
  10   4  12      158.62      122.00     11.49 o 
  12   4  12      839.95      939.41     44.58 o 
 -23   5  12       81.58       96.69     16.19 o 
 -21   5  12      231.77      199.39     12.47 o 
 -19   5  12      205.33      152.78     14.68 o 
 -17   5  12     2024.47     2031.68     54.54 o 
 -15   5  12     1026.71     1311.64     35.35 o 
 -13   5  12       13.35       28.97      4.38 o 
 -11   5  12      109.72      100.09      5.19 o 
  -9   5  12     1140.31     1140.70     37.05 o 
  -7   5  12     3322.14     3177.35     80.55 o 
  -5   5  12     2129.43     2285.45     58.54 o 
  -3   5  12      522.83      566.86     26.46 o 
  -1   5  12      162.43      189.59     23.39 o 
   1   5  12      483.09      612.98     35.24 o 
   3   5  12      721.39      683.97     29.34 o 
   5   5  12      523.51      520.31     27.60 o 
   7   5  12      174.70      161.74     20.29 o 
   9   5  12      306.47      313.70     27.78 o 
 -20   6  12       32.13       18.07      8.91 o 
 -18   6  12        0.13        3.09      6.77 o 
 -16   6  12        5.86       11.63      8.62 o 
 -14   6  12        6.39        7.99      5.93 o 
 -12   6  12       84.43       75.98      8.81 o 
 -10   6  12       16.21        8.91      4.04 o 
  -8   6  12       40.20       40.67     14.31 o 
  -6   6  12       13.64       14.57     12.70 o 
  -4   6  12        0.10       10.58     14.62 o 
  -2   6  12      139.24      112.03     21.40 o 
   0   6  12        1.11        6.49     18.01 o 
   2   6  12       62.12       57.60     24.42 o 
   4   6  12       13.01       35.57     47.65 o 
   6   6  12       10.52        2.81     20.72 o 
 -15   7  12      259.11      323.53     24.38 o 
 -13   7  12      279.17      297.16     27.21 o 
 -11   7  12      343.09      266.94     18.93 o 
  -9   7  12        4.42       -5.41     12.41 o 
  -7   7  12       39.43       26.87     16.36 o 
  -5   7  12      423.75      494.52     28.61 o 
  -3   7  12      494.42      526.23     36.84 o 
  -1   7  12       48.27       20.13     27.52 o 
   1   7  12       28.44       36.24     30.20 o 
 -29   1  13      141.23      121.84     15.14 o 
 -27   1  13      289.87      290.27     23.39 o 
 -25   1  13     1001.77      988.88     21.06 o 
 -23   1  13     1728.30     1614.37     25.60 o 
 -21   1  13     1499.25     1527.64     23.08 o 
 -19   1  13     1118.98     1159.91     17.08 o 
 -17   1  13     1820.84     1761.77     20.06 o 
 -15   1  13     1063.83     1129.44     13.55 o 
 -13   1  13     2620.14     2599.39     23.26 o 
 -11   1  13     6125.81     6472.83     46.46 o 
  -9   1  13      111.10      185.01      4.70 o 
  -7   1  13     3972.96     3907.36     26.35 o 
  -5   1  13    22573.50    23015.13    205.19 o 
  -3   1  13     1249.17     1312.93     18.79 o 
  -1   1  13      572.90      487.81      9.72 o 
   1   1  13       40.47       48.17      9.52 o 
   3   1  13     3371.06     3605.49     34.72 o 
   5   1  13     8119.69     8039.59    101.62 o 
   7   1  13      903.19      792.60     16.07 o 
   9   1  13      218.38      260.93     10.85 o 
  11   1  13      909.67      928.03     32.69 o 
  13   1  13      448.99      470.48     16.19 o 
 -28   2  13       75.28       87.84     12.98 o 
 -26   2  13      207.79      214.45     16.20 o 
 -24   2  13       66.28       54.28     11.80 o 
 -22   2  13      230.71      353.18     14.02 o 
 -20   2  13      647.56      750.84     15.61 o 
 -18   2  13     1513.73     1538.81     18.78 o 
 -16   2  13      197.48      196.85      6.82 o 
 -14   2  13       12.80       14.35      3.77 o 
 -12   2  13     5551.32     5883.99     81.78 o 
 -10   2  13     4456.55     4631.56     36.31 o 
  -8   2  13     1115.32      998.67     15.44 o 
  -6   2  13      600.40      726.57     12.82 o 
  -4   2  13      283.81      342.49      8.50 o 
  -2   2  13      902.82      677.47      7.32 o 
   0   2  13     5216.79     5791.92     79.94 o 
   2   2  13     1996.03     2235.44     36.56 o 
   4   2  13       42.83       19.27      3.69 o 
   6   2  13       37.13       65.37      5.48 o 
   8   2  13      589.85      539.99     28.46 o 
  10   2  13       13.34        2.49      5.65 o 
  12   2  13       57.30       44.31     16.27 o 
  14   2  13      114.50      105.42     35.26 o 
 -27   3  13       37.78       36.28     11.71 o 
 -25   3  13       54.72       62.03     12.25 o 
 -23   3  13     1005.02     1061.18     21.66 o 
 -21   3  13     1248.33     1207.40     21.68 o 
 -19   3  13      566.21      482.25     12.30 o 
 -17   3  13     1574.22     1524.06     37.62 o 
 -15   3  13      860.06      841.55     18.61 o 
 -13   3  13      355.20      295.11      6.20 o 
 -11   3  13       25.68       27.30      3.60 o 
  -9   3  13        7.21        7.30      8.05 o 
  -7   3  13     2280.49     2233.91     37.73 o 
  -5   3  13     9769.90     9874.77    139.52 o 
  -3   3  13    11661.89    11555.91    120.69 o 
  -1   3  13      164.35      221.40      6.98 o 
   1   3  13      615.55      468.30     18.96 o 
   3   3  13      414.53      439.44     14.54 o 
   5   3  13      353.04      385.23     12.89 o 
   7   3  13      323.75      280.24     26.81 o 
   9   3  13      135.01       69.35      7.85 o 
  11   3  13      185.32      145.33     13.65 o 
  13   3  13      577.57      588.98     67.93 o 
 -26   4  13      472.62      378.81     27.95 o 
 -24   4  13      369.60      352.96     16.19 o 
 -22   4  13      589.36      523.89     19.76 o 
 -20   4  13      200.00      244.52     11.80 o 
 -18   4  13      304.25      317.91     12.11 o 
 -16   4  13      340.72      288.72      7.10 o 
 -14   4  13      279.54      322.89      6.43 o 
 -12   4  13     1605.80     1629.80     24.62 o 
 -10   4  13     1237.91     1278.53     26.24 o 
  -8   4  13      218.77      270.66     16.01 o 
  -6   4  13     1222.90     1364.08     34.86 o 
  -4   4  13      647.21      648.63     26.10 o 
  -2   4  13      300.93      244.09     20.17 o 
   0   4  13     1822.45     2000.28     45.32 o 
   2   4  13      260.25      281.34     18.07 o 
   4   4  13       25.45       10.97      7.43 o 
   6   4  13      671.02      800.84     31.65 o 
   8   4  13      589.81      686.85     28.89 o 
  10   4  13      640.11      612.46     30.06 o 
 -23   5  13        0.68      -10.15     10.15 o 
 -21   5  13       28.71       14.82      7.87 o 
 -19   5  13       17.45       15.67      7.08 o 
 -17   5  13        0.31        3.51      4.71 o 
 -15   5  13       83.53       68.53      4.37 o 
 -13   5  13       54.28       56.99      4.41 o 
 -11   5  13        0.64        2.02      3.63 o 
  -9   5  13      407.92      381.98     17.79 o 
  -7   5  13       28.69       30.13     15.03 o 
  -5   5  13       43.80       42.95     19.25 o 
  -3   5  13       86.24       52.58     16.80 o 
  -1   5  13       20.21       19.21     14.90 o 
   1   5  13      217.68      196.46     22.98 o 
   3   5  13        0.82       -2.47     11.08 o 
   5   5  13      209.70      289.99     22.78 o 
   7   5  13       96.57      119.47     23.33 o 
 -20   6  13      524.88      566.07     17.73 o 
 -18   6  13      300.39      292.56     14.64 o 
 -16   6  13      495.31      434.83     18.34 o 
 -14   6  13      536.14      556.16     27.01 o 
 -12   6  13      693.44      754.15     24.78 o 
 -10   6  13      520.90      542.32     23.54 o 
  -8   6  13       84.90      100.13     19.08 o 
  -6   6  13      268.30      342.22     60.57 o 
  -4   6  13      698.38      681.28     71.48 o 
  -2   6  13      943.66      973.63     39.37 o 
   0   6  13      600.97      708.48     46.64 o 
   2   6  13      152.83      171.30     25.03 o 
   4   6  13      109.06       77.85     34.23 o 
 -13   7  13       85.81       96.95     19.42 o 
 -11   7  13      143.25      178.39     20.46 o 
  -9   7  13       44.51       38.01     16.06 o 
  -7   7  13        7.61        7.52     13.23 o 
  -5   7  13      123.58      116.00     19.42 o 
  -3   7  13        2.40        7.86     15.64 o 
  -1   7  13       17.23        8.72     25.50 o 
 -30   0  14       69.22       71.26     18.85 o 
 -28   0  14       11.32       10.64     13.41 o 
 -26   0  14     1908.81     2076.34     47.95 o 
 -24   0  14     2261.39     2320.68     39.34 o 
 -22   0  14     2484.29     2150.57     65.07 o 
 -20   0  14       13.46       11.47      8.40 o 
 -18   0  14      275.89      307.12     14.96 o 
 -16   0  14     9084.01     9014.77    161.50 o 
 -14   0  14     3606.08     3555.20     42.68 o 
 -12   0  14     3804.87     4467.61     72.82 o 
 -10   0  14     9195.27    11104.37    113.97 o 
  -8   0  14    10321.21    12736.24    112.08 o 
  -6   0  14    11978.20    12674.28    131.03 o 
  -4   0  14       19.26       13.71      8.54 o 
  -2   0  14       18.16       12.11      5.32 o 
   0   0  14     4248.23     3504.71     39.80 o 
   2   0  14      384.17      250.75     25.17 o 
   4   0  14     2420.13     2735.39     45.44 o 
   6   0  14     4758.47     4788.21    167.12 o 
   8   0  14      634.62      626.01     35.57 o 
  10   0  14      764.26      917.99     40.60 o 
  12   0  14        7.65       14.71     11.56 o 
 -29   1  14       53.82       52.06     12.10 o 
 -27   1  14        9.32       11.51      9.40 o 
 -25   1  14       36.23       34.84      9.56 o 
 -23   1  14     1120.91     1239.01     19.31 o 
 -21   1  14       34.04       62.15      7.53 o 
 -19   1  14      151.23       97.91      7.48 o 
 -17   1  14       98.05       48.19      6.13 o 
 -15   1  14      113.73       83.35      5.58 o 
 -13   1  14     4351.48     4101.59     31.12 o 
 -11   1  14      138.55       70.85      6.54 o 
  -9   1  14      208.24      364.84      6.60 o 
  -7   1  14       20.92        0.42      2.40 o 
  -5   1  14       28.38       46.13      3.40 o 
  -3   1  14     3139.72     3080.06     35.80 o 
  -1   1  14      121.01       84.99      4.35 o 
   1   1  14      391.96      219.47      6.40 o 
   3   1  14      192.39      256.09      9.25 o 
   5   1  14      743.29      696.48     15.86 o 
   7   1  14     1286.25     1274.02     19.18 o 
   9   1  14       66.05       85.78     19.28 o 
  11   1  14       29.84       24.43      8.48 o 
  13   1  14      328.41      372.18     17.45 o 
 -28   2  14      214.32      273.57     17.17 o 
 -26   2  14      214.65      244.95     16.04 o 
 -24   2  14      925.00      955.06     22.09 o 
 -22   2  14     1133.61     1048.69     17.40 o 
 -20   2  14     1401.68     1358.21     20.26 o 
 -18   2  14     2226.11     2543.20     30.68 o 
 -16   2  14      868.38      983.92     13.50 o 
 -14   2  14      124.20      158.13      6.06 o 
 -12   2  14       19.63       43.22      3.99 o 
 -10   2  14     2108.49     1824.93     20.00 o 
  -8   2  14     5228.49     4827.12     40.99 o 
  -6   2  14     2428.38     2049.75     24.72 o 
  -4   2  14     1307.82     1345.78     18.84 o 
  -2   2  14     4691.06     5030.49    108.13 o 
   0   2  14     1525.72     1590.17     32.16 o 
   2   2  14       25.20       43.02      5.12 o 
   4   2  14      144.30      166.61     11.06 o 
   6   2  14      825.13      741.55     22.16 o 
   8   2  14     1872.92     1810.52     66.07 o 
  10   2  14      354.26      313.65     11.44 o 
  12   2  14      546.46      506.41     19.85 o 
 -27   3  14      338.22      343.43     16.09 o 
 -25   3  14      341.52      362.55     18.60 o 
 -23   3  14      236.76      193.14     15.59 o 
 -21   3  14     1007.54      919.68     15.41 o 
 -19   3  14      479.28      530.31     12.28 o 
 -17   3  14      264.34      234.43     11.39 o 
 -15   3  14      788.37      749.93     16.77 o 
 -13   3  14      445.69      345.24     13.92 o 
 -11   3  14     4574.67     5332.20     48.22 o 
  -9   3  14     2496.52     3328.48     66.16 o 
  -7   3  14      143.77      108.02     16.14 o 
  -5   3  14       45.97       76.94     15.64 o 
  -3   3  14      172.83      164.68      5.13 o 
  -1   3  14     5827.29     5358.81    150.66 o 
   1   3  14      904.32      906.86     16.17 o 
   3   3  14        6.69        2.55      1.58 o 
   5   3  14     1020.71     1067.25     34.06 o 
   7   3  14      163.93      204.85     12.77 o 
   9   3  14      286.25      205.50     16.57 o 
  11   3  14      103.84       89.10     14.00 o 
 -26   4  14       39.41       39.52     12.10 o 
 -24   4  14      141.40      135.02     13.63 o 
 -22   4  14      209.58      156.76     13.76 o 
 -20   4  14        2.68       -0.47      5.46 o 
 -18   4  14      356.65      298.97      8.10 o 
 -16   4  14      847.35      833.71     13.41 o 
 -14   4  14       37.64       45.60      4.08 o 
 -12   4  14       13.90       20.63      2.81 o 
 -10   4  14      249.93      399.05     17.98 o 
  -8   4  14      544.56      570.83     19.35 o 
  -6   4  14       64.04       38.93     15.19 o 
  -4   4  14      946.85     1059.35     34.40 o 
  -2   4  14      800.86      741.14     30.59 o 
   0   4  14       49.81       62.91      4.52 o 
   2   4  14       84.34       81.82      5.60 o 
   4   4  14       58.78       80.14     19.20 o 
   6   4  14      586.96      731.73     36.27 o 
   8   4  14      424.80      444.70     29.40 o 
  10   4  14      162.74      190.95     23.10 o 
 -23   5  14      144.69      175.06     12.56 o 
 -21   5  14      504.47      582.09     16.23 o 
 -19   5  14      171.53      234.35     10.67 o 
 -17   5  14     1012.20     1075.79     36.92 o 
 -15   5  14      892.89      694.46     19.78 o 
 -13   5  14      513.40      417.94     17.16 o 
 -11   5  14      716.06      889.36     28.23 o 
  -9   5  14      854.90      979.35     25.57 o 
  -7   5  14      413.94      450.43     22.28 o 
  -5   5  14      185.28      160.10     21.29 o 
  -3   5  14     1375.72     1399.96     41.73 o 
  -1   5  14     1404.73     1458.76     44.07 o 
   1   5  14      266.05      232.27     29.87 o 
   3   5  14      157.47      152.40     27.51 o 
   5   5  14      448.52      572.76     33.47 o 
   7   5  14      217.10      245.24     30.98 o 
 -20   6  14       18.30       12.74      7.26 o 
 -18   6  14       25.53       13.98     15.18 o 
 -16   6  14      104.60       96.19     19.33 o 
 -14   6  14        2.52       11.14     14.61 o 
 -12   6  14      216.87      245.05     21.21 o 
 -10   6  14      434.39      437.91     35.98 o 
  -8   6  14       86.63       83.73     17.59 o 
  -6   6  14      321.32      295.85     22.77 o 
  -4   6  14        6.78        0.34     18.59 o 
  -2   6  14       43.44       79.05     27.81 o 
   0   6  14       75.60      106.67     23.60 o 
   2   6  14      197.87      225.50     42.28 o 
 -13   7  14       20.70       13.25     17.42 o 
 -11   7  14      172.69      225.06     36.91 o 
  -9   7  14      408.78      446.12     44.97 o 
  -7   7  14      109.05       64.59     24.19 o 
  -5   7  14       32.83       33.29     16.46 o 
 -29   1  15      167.17      149.36     13.36 o 
 -27   1  15      653.83      662.70     17.96 o 
 -25   1  15     1170.30     1071.75     20.82 o 
 -23   1  15     1217.49     1249.34     20.01 o 
 -21   1  15      624.76      706.58     14.31 o 
 -19   1  15     1084.90     1083.19     14.95 o 
 -17   1  15     2498.06     2467.21     24.26 o 
 -15   1  15       81.41       82.87      7.15 o 
 -13   1  15      393.45      467.91      9.93 o 
 -11   1  15    12427.92    12884.86    105.09 o 
  -9   1  15     8879.00     8645.05     54.51 o 
  -7   1  15     4042.89     4058.24     29.58 o 
  -5   1  15       11.94        7.55      3.48 o 
  -3   1  15      256.68      293.04      8.31 o 
  -1   1  15     5608.91     5608.96     47.50 o 
   1   1  15     6219.67     6893.81     70.18 o 
   3   1  15      488.98      469.18     10.73 o 
   5   1  15      151.57      138.09      9.12 o 
   7   1  15     2124.28     2347.83     37.10 o 
   9   1  15     1717.34     1582.65     31.97 o 
  11   1  15      139.34      127.87     42.91 o 
 -28   2  15      124.30      128.26     11.70 o 
 -26   2  15      314.73      297.16     14.63 o 
 -24   2  15      621.01      660.41     15.71 o 
 -22   2  15      281.65      245.57     10.81 o 
 -20   2  15      148.93      156.98      8.40 o 
 -18   2  15      520.68      523.50     12.65 o 
 -16   2  15       99.42      101.24      7.07 o 
 -14   2  15        4.04        7.81      3.19 o 
 -12   2  15     2606.00     2557.60     29.38 o 
 -10   2  15     2275.86     2521.10     22.26 o 
  -8   2  15      316.22      473.62      9.53 o 
  -6   2  15     4979.96     5221.90     63.53 o 
  -4   2  15      889.14      946.13     16.79 o 
  -2   2  15     1950.25     1568.11     40.98 o 
   0   2  15       37.80       17.11      3.86 o 
   2   2  15      843.51      665.94     27.51 o 
   4   2  15      686.41      689.92     21.50 o 
   6   2  15      242.70      166.27     13.03 o 
   8   2  15       25.19       14.46      6.88 o 
  10   2  15      186.60      254.62     17.82 o 
 -27   3  15      145.67       85.96     13.54 o 
 -25   3  15      472.47      472.83     14.25 o 
 -23   3  15      890.20      826.65     16.35 o 
 -21   3  15      709.77      651.36     27.95 o 
 -19   3  15      458.39      467.62     12.27 o 
 -17   3  15      466.44      371.26     19.30 o 
 -15   3  15     1008.55      971.70     26.93 o 
 -13   3  15      220.41      248.05      4.99 o 
 -11   3  15      187.17      143.29      5.47 o 
  -9   3  15     1853.34     1997.24     31.23 o 
  -7   3  15     1378.62     1572.46     36.30 o 
  -5   3  15      913.87      978.75     14.57 o 
  -3   3  15      526.36      488.31     21.90 o 
  -1   3  15      890.62      777.40     36.12 o 
   1   3  15      565.24      530.88     16.85 o 
   3   3  15      132.38      154.97     13.97 o 
   5   3  15       81.47       58.17      5.73 o 
   7   3  15      389.81      393.57     25.29 o 
   9   3  15      257.21      324.74     25.56 o 
 -26   4  15      140.75      145.40     17.43 o 
 -24   4  15      155.65      179.73     11.54 o 
 -22   4  15      413.55      431.38     22.23 o 
 -20   4  15      171.11      162.73      7.56 o 
 -18   4  15      737.40      621.24     11.79 o 
 -16   4  15     1010.41     1133.54     20.94 o 
 -14   4  15     1131.61     1159.30     21.46 o 
 -12   4  15     2084.36     2021.43     52.12 o 
 -10   4  15       44.74       37.94     10.98 o 
  -8   4  15      306.33      302.02     17.80 o 
  -6   4  15     2623.96     2519.21     53.15 o 
  -4   4  15     3114.28     3189.83     70.38 o 
  -2   4  15      308.09      406.83     24.91 o 
   0   4  15      148.00      186.76     20.86 o 
   2   4  15     1656.62     1623.10     73.35 o 
   4   4  15     2039.96     2204.00     46.75 o 
   6   4  15      293.12      245.68     25.76 o 
   8   4  15       48.48       38.78     19.04 o 
 -23   5  15       33.53       29.03      8.82 o 
 -21   5  15        0.16       -2.24      6.56 o 
 -19   5  15        8.76       11.65      5.86 o 
 -17   5  15        0.76        4.07      4.44 o 
 -15   5  15      150.24      122.66     13.93 o 
 -13   5  15        7.30        7.98     11.74 o 
 -11   5  15        4.86        7.92     10.28 o 
  -9   5  15      786.75      732.36     26.91 o 
  -7   5  15      279.87      286.99     36.48 o 
  -5   5  15      377.63      429.08     28.46 o 
  -3   5  15       84.47       82.05     21.29 o 
  -1   5  15       72.85      103.83     27.85 o 
   1   5  15       49.48       27.73     22.56 o 
   3   5  15       98.48       96.74     23.01 o 
   5   5  15       22.53       14.40     15.19 o 
 -18   6  15      184.56      194.13     26.48 o 
 -16   6  15      304.49      383.82     27.54 o 
 -14   6  15      417.90      462.36     24.08 o 
 -12   6  15      385.51      330.54     21.00 o 
 -10   6  15      199.37      199.64     21.06 o 
  -8   6  15      163.59      192.02     21.20 o 
  -6   6  15      827.34      942.64     33.94 o 
  -4   6  15      793.36      937.67     41.08 o 
  -2   6  15       74.69       64.38     29.19 o 
   0   6  15       11.90       10.74     26.85 o 
   2   6  15      202.11      230.20     44.30 o 
 -30   0  16      132.40       97.85     17.18 o 
 -28   0  16      449.82      474.45     24.67 o 
 -26   0  16      254.15      242.07     23.32 o 
 -24   0  16     2407.95     2391.91     40.78 o 
 -22   0  16     5908.86     6169.28    112.50 o 
 -20   0  16       12.50       23.68      8.00 o 
 -18   0  16      174.46      241.20     11.22 o 
 -16   0  16      448.05      533.94     16.07 o 
 -14   0  16     2927.30     3272.96     47.18 o 
 -12   0  16    11471.91    11413.58    123.22 o 
 -10   0  16     4237.27     3937.92     39.99 o 
  -8   0  16     1975.30     1730.29     23.43 o 
  -6   0  16       35.89       25.84      8.15 o 
  -4   0  16     2293.68     2520.20     38.85 o 
  -2   0  16     3956.75     4135.52     83.22 o 
   0   0  16       59.46       26.35      5.72 o 
   2   0  16       70.92      159.55     12.34 o 
   4   0  16     2512.67     2553.35    100.67 o 
   6   0  16     3143.46     3254.38     58.05 o 
   8   0  16      100.27       67.45     12.71 o 
  10   0  16      140.75      208.11     17.20 o 
 -29   1  16        0.59        8.92      8.30 o 
 -27   1  16       63.98       51.92     11.16 o 
 -25   1  16      189.06      226.49     12.77 o 
 -23   1  16      749.76      720.01     16.16 o 
 -21   1  16      142.29      119.56      9.00 o 
 -19   1  16      570.68      650.99     11.92 o 
 -17   1  16      261.09      352.66      9.96 o 
 -15   1  16       74.24       70.59      6.86 o 
 -13   1  16       98.42      131.57      6.62 o 
 -11   1  16      872.19     1118.13     13.66 o 
  -9   1  16     1510.19     1925.77     15.87 o 
  -7   1  16      935.78     1243.64     11.53 o 
  -5   1  16     1621.23     1689.50     16.76 o 
  -3   1  16       52.02       75.48      5.34 o 
  -1   1  16       46.75       67.30     11.67 o 
   1   1  16      425.79      344.83      8.68 o 
   3   1  16        2.49       -3.86      4.17 o 
   5   1  16      741.76      722.39     15.22 o 
   7   1  16      147.87      100.28     20.26 o 
   9   1  16      240.54      244.76     13.17 o 
  11   1  16      276.65      323.98     15.77 o 
 -28   2  16      183.12      145.77     13.04 o 
 -26   2  16      764.34      713.06     18.69 o 
 -24   2  16      821.33      803.36     17.61 o 
 -22   2  16      497.04      469.05     13.35 o 
 -20   2  16      315.85      354.08     10.43 o 
 -18   2  16      160.65      119.31      9.77 o 
 -16   2  16     3319.66     2960.37     45.45 o 
 -14   2  16      478.02      484.83     15.18 o 
 -12   2  16      119.64      136.69     10.00 o 
 -10   2  16     4747.14     5308.99     54.52 o 
  -8   2  16     2916.45     3432.04     36.72 o 
  -6   2  16     2074.53     2205.29     30.60 o 
  -4   2  16       33.10       27.09      7.38 o 
  -2   2  16      237.40      149.13      4.90 o 
   0   2  16     2033.10     2104.66     27.91 o 
   2   2  16      906.60      840.07     25.52 o 
   4   2  16     2521.86     2384.17     50.30 o 
   6   2  16     1012.03     1037.41     35.25 o 
   8   2  16      109.24       78.15     19.08 o 
  10   2  16      482.04      428.34     18.31 o 
 -27   3  16      254.35      299.05     12.88 o 
 -25   3  16      139.10      149.00     12.96 o 
 -23   3  16      314.62      319.10     11.56 o 
 -21   3  16      490.98      492.60     19.54 o 
 -19   3  16      238.15      205.40     10.27 o 
 -17   3  16     1952.00     2029.93     25.09 o 
 -15   3  16     1359.45     1381.66     16.98 o 
 -13   3  16       20.04       28.71      2.92 o 
 -11   3  16      284.47      232.56     14.99 o 
  -9   3  16      441.73      330.22     14.72 o 
  -7   3  16     1938.18     2240.05     45.79 o 
  -5   3  16      395.27      430.63     16.04 o 
  -3   3  16        7.18       10.37      3.88 o 
  -1   3  16      810.20      900.05     52.19 o 
   1   3  16      590.27      621.67     17.82 o 
   3   3  16     1098.17     1338.21     40.53 o 
   5   3  16      157.19      121.96     17.71 o 
   7   3  16       21.96       23.85     16.00 o 
   9   3  16       76.79       89.43     36.34 o 
 -26   4  16       41.14       35.69      7.68 o 
 -24   4  16       36.97       19.07      6.47 o 
 -22   4  16       69.99       70.80     10.37 o 
 -20   4  16       19.62       29.43      5.27 o 
 -18   4  16      208.16      188.36      9.32 o 
 -16   4  16      130.14      113.42      6.78 o 
 -14   4  16      135.29       92.19      5.28 o 
 -12   4  16       98.46       92.78     13.30 o 
 -10   4  16      280.41      224.29     15.42 o 
  -8   4  16      751.28      770.04     27.58 o 
  -6   4  16        3.48       37.58     20.81 o 
  -4   4  16       36.43       23.26     15.42 o 
  -2   4  16      218.67      234.56     23.24 o 
   0   4  16       41.83       59.96     19.44 o 
   2   4  16       52.54       43.14     22.20 o 
   4   4  16      169.72      243.62     21.80 o 
   6   4  16      213.07      250.74     25.69 o 
 -23   5  16      112.36      111.53     11.53 o 
 -21   5  16      431.21      382.00     19.05 o 
 -19   5  16      314.02      275.02     16.22 o 
 -17   5  16     1111.52     1124.64     45.04 o 
 -15   5  16     1416.60     1645.13     37.54 o 
 -13   5  16      486.52      605.03     25.09 o 
 -11   5  16        6.96        6.43     10.36 o 
  -9   5  16      183.40      216.64     22.04 o 
  -7   5  16      714.19      728.51     30.00 o 
  -5   5  16      560.78      584.71     32.48 o 
  -3   5  16      472.79      529.50     50.34 o 
  -1   5  16      696.81      721.02     35.35 o 
   1   5  16      680.68      806.58     38.44 o 
   3   5  16      104.40       73.49     22.78 o 
 -18   6  16        2.72       10.32     17.70 o 
 -16   6  16       18.88       23.67     19.15 o 
 -14   6  16        0.07        3.95     13.27 o 
 -12   6  16       77.07       85.88     21.02 o 
 -10   6  16        1.39        4.97     15.09 o 
  -8   6  16      110.47      111.08     22.01 o 
  -6   6  16       46.35       43.27     19.66 o 
  -4   6  16      105.29      119.29     29.26 o 
  -2   6  16      354.31      423.49     78.52 o 
   0   6  16       40.33       38.93     55.03 o 
 -29   1  17      170.77      176.19     13.15 o 
 -27   1  17      541.17      553.26     18.05 o 
 -25   1  17     1264.89     1296.75     20.90 o 
 -23   1  17     1524.71     1518.99     23.26 o 
 -21   1  17      277.81      217.12     10.22 o 
 -19   1  17      334.77      373.95      9.43 o 
 -17   1  17     2197.20     2229.66     24.04 o 
 -15   1  17      698.56      670.32     12.61 o 
 -13   1  17     1557.64     1457.60     16.92 o 
 -11   1  17     5296.50     5485.87     36.93 o 
  -9   1  17      827.65     1020.53     11.81 o 
  -7   1  17      992.56     1061.72     10.80 o 
  -5   1  17     6272.63     6239.29     50.72 o 
  -3   1  17     1233.45     1453.22     18.45 o 
  -1   1  17       12.93        8.54      5.08 o 
   1   1  17      638.76      521.30     10.51 o 
   3   1  17     2820.78     2808.52     40.82 o 
   5   1  17     2751.37     2794.03     42.42 o 
   7   1  17      226.72      160.36     27.23 o 
   9   1  17        3.86       -2.09      7.56 o 
 -28   2  17      210.15      224.22     18.82 o 
 -26   2  17      283.22      282.35     12.92 o 
 -24   2  17      311.46      285.41     12.15 o 
 -22   2  17      529.27      588.87     13.77 o 
 -20   2  17      113.66      129.46      9.25 o 
 -18   2  17      616.62      596.30     11.63 o 
 -16   2  17       13.63       18.54      4.85 o 
 -14   2  17      939.23      932.50     30.39 o 
 -12   2  17     2369.70     2575.19     30.16 o 
 -10   2  17     4179.73     4265.14     62.41 o 
  -8   2  17      388.53      327.91     10.87 o 
  -6   2  17       34.08       19.06      6.23 o 
  -4   2  17      149.67      193.66      9.38 o 
  -2   2  17      298.20      265.78      8.52 o 
   0   2  17      639.10      735.40     36.76 o 
   2   2  17       43.83       69.93      4.78 o 
   4   2  17        5.09        4.38      4.23 o 
   6   2  17       39.36       32.39      6.69 o 
   8   2  17      457.49      519.27     23.85 o 
 -27   3  17      345.29      313.27     13.65 o 
 -25   3  17      354.20      324.68     15.30 o 
 -23   3  17       83.79       59.55     11.80 o 
 -21   3  17       14.52       17.58      5.45 o 
 -19   3  17       89.10       70.28      6.95 o 
 -17   3  17      521.39      536.14     21.64 o 
 -15   3  17     1291.62     1324.89     25.26 o 
 -13   3  17     2278.91     2146.87     42.45 o 
 -11   3  17     1302.89     1327.93     29.11 o 
  -9   3  17        6.88        8.92      9.52 o 
  -7   3  17       44.92       73.50     15.89 o 
  -5   3  17      240.78      195.57      9.59 o 
  -3   3  17      980.90      928.30     52.97 o 
  -1   3  17       56.30       64.74      6.74 o 
   1   3  17      156.00      129.80     12.44 o 
   3   3  17      620.94      665.03     29.96 o 
   5   3  17     1260.20     1341.60     35.41 o 
   7   3  17      230.48      170.11     59.88 o 
 -24   4  17       96.21       75.12     10.22 o 
 -22   4  17      215.47      187.12      8.71 o 
 -20   4  17      561.43      605.21     27.20 o 
 -18   4  17     1540.68     1518.32     29.14 o 
 -16   4  17      733.12      583.55     19.36 o 
 -14   4  17      332.15      375.94     31.00 o 
 -12   4  17     1274.39     1404.31     30.94 o 
 -10   4  17      792.70      923.67     27.74 o 
  -8   4  17        8.78       14.26     11.74 o 
  -6   4  17      123.62      115.47     19.46 o 
  -4   4  17     1304.33     1349.09     40.80 o 
  -2   4  17     1894.19     1786.01     55.82 o 
   0   4  17     2037.65     2171.22     55.25 o 
   2   4  17      223.09      244.78     26.66 o 
   4   4  17       22.41        8.55     13.25 o 
 -21   5  17        8.50       18.72     23.14 o 
 -19   5  17       20.03       18.42     18.97 o 
 -17   5  17        1.55      -15.80     15.80 o 
 -15   5  17       48.34       47.08     14.67 o 
 -13   5  17       13.88       19.96     12.29 o 
 -11   5  17        3.58        6.68     12.36 o 
  -9   5  17      151.90      144.58     19.46 o 
  -7   5  17        1.27       -1.84     10.97 o 
  -5   5  17        1.13      -11.03     16.59 o 
  -3   5  17      581.05      604.62     34.64 o 
  -1   5  17      149.50      146.84     25.86 o 
   1   5  17        9.75        2.87     15.89 o 
 -16   6  17      235.31      198.96     26.50 o 
 -14   6  17      176.15      157.70     18.81 o 
 -12   6  17      299.50      379.26     29.76 o 
 -10   6  17      220.96      274.71     27.90 o 
  -8   6  17      134.44      129.04     21.09 o 
  -6   6  17      149.24      169.05     22.41 o 
  -4   6  17      172.23      179.20     41.61 o 
 -28   0  18      578.12      552.07     25.90 o 
 -26   0  18      471.29      483.03     20.54 o 
 -24   0  18     1420.65     1436.71     32.81 o 
 -22   0  18     3041.64     2719.16     49.28 o 
 -20   0  18      400.83      327.53     15.08 o 
 -18   0  18      432.16      368.71     15.85 o 
 -16   0  18     2957.81     2866.53     49.31 o 
 -14   0  18      392.79      372.08     14.51 o 
 -12   0  18      107.48       87.87      7.73 o 
 -10   0  18     3386.53     4023.60     47.47 o 
  -8   0  18     3893.89     4406.60     74.63 o 
  -6   0  18     1142.30     1326.23     20.72 o 
  -4   0  18      258.27      240.98     11.42 o 
  -2   0  18      100.34      106.33     13.76 o 
   0   0  18     4514.97     4337.51    140.27 o 
   2   0  18     1021.90      914.17     20.71 o 
   4   0  18       11.62       17.57      7.58 o 
   6   0  18       95.45       73.31     10.84 o 
   8   0  18       91.75       89.77     15.87 o 
 -29   1  18       56.66       43.05     10.56 o 
 -27   1  18      174.17      224.60     14.62 o 
 -25   1  18       35.76       25.72      8.32 o 
 -23   1  18      674.78      760.27     19.11 o 
 -21   1  18      258.60      280.80      9.77 o 
 -19   1  18        1.45        5.37      5.67 o 
 -17   1  18        3.97       19.84      5.84 o 
 -15   1  18      113.09       89.30      7.25 o 
 -13   1  18      695.68      700.23     13.31 o 
 -11   1  18     1267.05     1059.79     12.48 o 
  -9   1  18      570.30      407.18      7.29 o 
  -7   1  18       21.45        2.66      2.75 o 
  -5   1  18       12.42        9.40      3.41 o 
  -3   1  18     1203.50     1505.49     19.10 o 
  -1   1  18      220.36      279.50      8.68 o 
   1   1  18        2.06        4.13      4.00 o 
   3   1  18      139.67      191.01      7.70 o 
   5   1  18      261.44      267.15      9.58 o 
   7   1  18      160.14      157.58     11.68 o 
 -28   2  18      369.10      367.43     13.94 o 
 -26   2  18      400.27      430.47     13.61 o 
 -24   2  18      191.22      185.78     10.69 o 
 -22   2  18      229.08      266.19     11.38 o 
 -20   2  18        4.74        3.43      5.68 o 
 -18   2  18      637.99      707.37     15.24 o 
 -16   2  18     4795.77     4882.85    161.89 o 
 -14   2  18     1752.48     1742.42     22.07 o 
 -12   2  18     1653.45     1468.39     31.23 o 
 -10   2  18     1294.54     1044.50     33.36 o 
  -8   2  18     1293.74     1140.97     18.87 o 
  -6   2  18      338.90      344.92     11.62 o 
  -4   2  18      112.02       71.68      7.78 o 
  -2   2  18     1702.38     1855.58     51.28 o 
   0   2  18     2037.83     1979.51     41.53 o 
   2   2  18      966.50      986.90     20.94 o 
   4   2  18      444.50      468.43     17.11 o 
   6   2  18      296.32      287.58     25.26 o 
 -27   3  18       89.44       63.35      9.44 o 
 -25   3  18       83.43       85.56      8.35 o 
 -23   3  18      745.55      651.46     28.41 o 
 -21   3  18     1128.14      993.97     20.63 o 
 -19   3  18       21.82        9.33      4.92 o 
 -17   3  18      242.46      207.69      8.36 o 
 -15   3  18     1568.44     1580.00     41.03 o 
 -13   3  18      378.43      449.62     19.77 o 
 -11   3  18      553.07      735.26     19.97 o 
  -9   3  18       64.42      197.10     17.72 o 
  -7   3  18      271.62      260.58     21.08 o 
  -5   3  18     1135.84      974.61     52.97 o 
  -3   3  18      433.13      428.16     12.50 o 
  -1   3  18       71.10       51.33      9.69 o 
   1   3  18       53.19       47.61      8.54 o 
   3   3  18      460.93      420.37     22.18 o 
   5   3  18      385.49      401.42     30.20 o 
 -24   4  18       18.59       12.81      6.06 o 
 -22   4  18       26.30       38.46      8.79 o 
 -20   4  18       16.64        6.70      4.81 o 
 -18   4  18      347.91      317.06     12.21 o 
 -16   4  18      136.34      144.79     16.44 o 
 -14   4  18      479.67      587.05     22.86 o 
 -12   4  18      158.26      205.97     16.42 o 
 -10   4  18       60.71       77.70     15.23 o 
  -8   4  18       56.42       60.44     14.45 o 
  -6   4  18       31.83       54.11     22.86 o 
  -4   4  18       23.04       38.60     18.71 o 
  -2   4  18      339.63      385.89     29.32 o 
   0   4  18     1011.37      964.37     46.24 o 
   2   4  18       48.47       47.57     20.06 o 
   4   4  18       71.52       94.19     20.05 o 
 -21   5  18      591.20      612.74     38.26 o 
 -19   5  18      607.75      670.95     35.57 o 
 -17   5  18      383.61      400.26     29.66 o 
 -15   5  18      209.89      178.53     18.67 o 
 -13   5  18      374.58      285.95     20.15 o 
 -11   5  18      451.81      548.91     27.20 o 
  -9   5  18      375.34      478.32     26.08 o 
  -7   5  18      116.52      123.88     19.24 o 
  -5   5  18      121.19      128.59     24.68 o 
  -3   5  18      475.82      510.35     41.36 o 
  -1   5  18      876.15      966.05     66.68 o 
 -14   6  18        1.00        8.86     12.86 o 
 -12   6  18        1.94       17.25     17.53 o 
 -10   6  18        4.59        1.51     13.67 o 
  -8   6  18       72.72       85.35     19.97 o 
  -6   6  18       31.57       33.37     18.18 o 
 -29   1  19      108.90      104.82     12.49 o 
 -27   1  19      451.86      434.45     16.46 o 
 -25   1  19      518.54      463.07     16.06 o 
 -23   1  19      835.25      867.55     16.64 o 
 -21   1  19      740.36      876.92     16.52 o 
 -19   1  19     1019.77      988.20     15.91 o 
 -17   1  19     2771.24     2635.51     33.95 o 
 -15   1  19      163.07      182.06      8.92 o 
 -13   1  19      200.79      256.88      7.64 o 
 -11   1  19     4752.83     4964.44     52.48 o 
  -9   1  19     3019.85     3001.67     28.51 o 
  -7   1  19      436.61      468.84      7.32 o 
  -5   1  19        6.24        6.42      4.50 o 
  -3   1  19      699.42      637.55     15.31 o 
  -1   1  19     4706.92     4827.57     53.54 o 
   1   1  19     1458.52     1596.82     52.20 o 
   3   1  19       62.55       51.38      6.55 o 
   5   1  19       79.57       48.30      7.60 o 
 -28   2  19       50.55       46.71     10.42 o 
 -26   2  19       38.81       34.13      7.74 o 
 -24   2  19      212.76      248.43     12.81 o 
 -22   2  19      690.10      656.21     14.84 o 
 -20   2  19      135.07      132.14     11.94 o 
 -18   2  19      322.82      331.55     13.83 o 
 -16   2  19      353.87      316.08     10.67 o 
 -14   2  19        4.35       12.27      3.66 o 
 -12   2  19       90.48       76.67      3.60 o 
 -10   2  19      182.45      149.20      7.81 o 
  -8   2  19      168.57      225.58      9.57 o 
  -6   2  19      886.55      913.25     18.07 o 
  -4   2  19      399.85      384.57     17.88 o 
  -2   2  19      142.48      116.60      7.61 o 
   0   2  19       30.66       20.35      8.78 o 
   2   2  19      867.45      789.63     20.39 o 
   4   2  19      448.81      423.75     18.20 o 
   6   2  19       99.12       29.39     19.76 o 
 -25   3  19      207.48      148.98      9.21 o 
 -23   3  19       24.85       14.21      5.58 o 
 -21   3  19      177.43      154.03     12.92 o 
 -19   3  19      320.52      300.44     15.39 o 
 -17   3  19     1326.11     1120.67     57.49 o 
 -15   3  19     1499.77     1315.79     40.43 o 
 -13   3  19      640.68      713.67     30.22 o 
 -11   3  19      175.10      151.55     15.59 o 
  -9   3  19      188.97      259.44     17.38 o 
  -7   3  19        6.33        5.61      3.23 o 
  -5   3  19       26.95       12.01      6.77 o 
  -3   3  19       81.60       75.15      6.82 o 
  -1   3  19      801.82      652.82     50.83 o 
   1   3  19     1004.45      893.07     65.54 o 
   3   3  19       75.09       42.44     12.01 o 
 -24   4  19      298.12      286.88     13.29 o 
 -22   4  19      178.00      182.69     13.47 o 
 -20   4  19       87.64       76.52     21.97 o 
 -18   4  19      560.54      567.02     28.40 o 
 -16   4  19      859.87     1033.15     32.81 o 
 -14   4  19      352.46      433.20     26.08 o 
 -12   4  19      644.64      686.19     28.93 o 
 -10   4  19      273.63      235.19     19.71 o 
  -8   4  19      359.91      350.16     22.06 o 
  -6   4  19     2532.62     2788.19     86.91 o 
  -4   4  19      942.92     1022.49     39.57 o 
  -2   4  19        2.80        3.53     14.14 o 
   0   4  19        4.05       -0.74     16.51 o 
   2   4  19      150.33      155.87     31.91 o 
 -21   5  19        6.07       10.74     42.28 o 
 -19   5  19       33.63       30.82     20.24 o 
 -17   5  19       60.59       39.63     20.65 o 
 -15   5  19       60.64       52.62     19.69 o 
 -13   5  19        3.02       -2.39     12.47 o 
 -11   5  19       53.35       45.83     17.27 o 
  -9   5  19       48.19       45.59     17.18 o 
  -7   5  19      183.62      179.00     21.43 o 
  -5   5  19        9.92        4.63     16.37 o 
  -3   5  19       29.29       34.88     21.81 o 
 -28   0  20      759.61      698.76     27.61 o 
 -26   0  20      307.14      337.11     18.06 o 
 -24   0  20      435.57      422.36     20.29 o 
 -22   0  20     2578.03     2835.63     45.84 o 
 -20   0  20      412.06      491.97     23.14 o 
 -18   0  20      504.67      588.01     28.86 o 
 -16   0  20     1645.62     1734.74     33.89 o 
 -14   0  20      554.77      650.64     14.53 o 
 -12   0  20      448.11      497.97     23.25 o 
 -10   0  20      767.10      623.90     15.09 o 
  -8   0  20      550.69      431.34     13.18 o 
  -6   0  20      809.74      605.38     17.04 o 
  -4   0  20     2299.75     2252.84     47.65 o 
  -2   0  20     1634.33     1805.47     33.86 o 
   0   0  20        8.63        5.84      9.72 o 
   2   0  20      161.33      156.09     32.20 o 
   4   0  20     1949.94     2131.77     75.35 o 
 -27   1  20       39.96       42.17     10.48 o 
 -25   1  20        1.06        3.63      5.86 o 
 -23   1  20      131.67      117.92     10.18 o 
 -21   1  20      235.04      219.75      9.95 o 
 -19   1  20      353.49      302.09     11.27 o 
 -17   1  20      371.47      268.50     11.23 o 
 -15   1  20      685.85      666.24     11.67 o 
 -13   1  20      128.68      103.95      6.28 o 
 -11   1  20      193.33      117.99      7.31 o 
  -9   1  20      546.81      752.04     10.32 o 
  -7   1  20      107.79      178.37      7.55 o 
  -5   1  20      269.41      280.09      6.59 o 
  -3   1  20        6.63       24.37      4.14 o 
  -1   1  20       10.53        9.92      6.33 o 
   1   1  20      651.69      719.16     15.65 o 
   3   1  20      141.58      137.02      8.16 o 
   5   1  20       26.26       33.67     11.91 o 
 -26   2  20       54.43       24.73      8.45 o 
 -24   2  20       87.48       68.27      9.04 o 
 -22   2  20      831.39      741.94     18.29 o 
 -20   2  20      454.69      410.69     13.70 o 
 -18   2  20      157.34       84.88     16.36 o 
 -16   2  20     1812.22     1615.80     22.78 o 
 -14   2  20     2000.73     2035.00     37.29 o 
 -12   2  20     1352.16     1453.67     54.74 o 
 -10   2  20      256.02      434.80     13.03 o 
  -8   2  20        5.61       28.16      6.23 o 
  -6   2  20      512.83      615.46     16.13 o 
  -4   2  20     2144.13     2037.76     40.77 o 
  -2   2  20      938.61      728.88     30.37 o 
   0   2  20       35.06       21.17      8.85 o 
   2   2  20      175.68      191.35     13.94 o 
   4   2  20      500.04      528.77     17.99 o 
 -25   3  20        9.60        3.38      5.07 o 
 -23   3  20      361.83      299.84     19.61 o 
 -21   3  20     1071.37     1202.59     31.68 o 
 -19   3  20        3.32        2.37      3.81 o 
 -17   3  20      255.36      288.40      9.93 o 
 -15   3  20      276.43      355.07     18.27 o 
 -13   3  20       59.27       51.67     11.90 o 
 -11   3  20      805.02      752.61     24.68 o 
  -9   3  20      838.04      670.12     26.48 o 
  -7   3  20      904.07      855.09     15.29 o 
  -5   3  20       66.99       94.01      9.95 o 
  -3   3  20      133.99      115.89      8.55 o 
  -1   3  20      341.45      380.36     44.17 o 
   1   3  20       31.75       39.14     17.74 o 
 -22   4  20       96.98       74.24     22.93 o 
 -20   4  20       67.30       51.47     38.96 o 
 -18   4  20      964.28      973.63     34.04 o 
 -16   4  20      197.67      201.34     18.33 o 
 -14   4  20       19.87       17.56     11.95 o 
 -12   4  20       10.47        6.84     12.12 o 
 -10   4  20       71.71       65.58     16.38 o 
  -8   4  20       50.95       37.16     15.72 o 
  -6   4  20       23.73       41.58     19.92 o 
  -4   4  20       58.51       23.91     22.10 o 
  -2   4  20      241.96      247.34     31.22 o 
   0   4  20      368.04      427.90     32.30 o 
 -19   5  20      243.14      219.71     33.90 o 
 -17   5  20      302.39      330.47     24.40 o 
 -15   5  20      302.00      404.00     49.20 o 
 -13   5  20      242.75      364.37     52.01 o 
 -11   5  20      125.64       94.13     24.15 o 
  -9   5  20      257.29      244.49     28.46 o 
  -7   5  20      446.38      456.56     28.00 o 
  -5   5  20      355.45      341.38     32.96 o 
 -27   1  21      204.15      208.89     12.25 o 
 -25   1  21      374.07      366.22     13.87 o 
 -23   1  21      749.86      721.20     16.84 o 
 -21   1  21      613.27      531.18     14.90 o 
 -19   1  21      761.62      787.60     18.21 o 
 -17   1  21     1992.69     2105.89     26.76 o 
 -15   1  21      877.90      889.64     15.09 o 
 -13   1  21      288.93      291.75      7.78 o 
 -11   1  21      456.12      462.95      9.83 o 
  -9   1  21      547.33      650.64     12.71 o 
  -7   1  21     1134.33     1253.93     15.39 o 
  -5   1  21     1679.97     1631.97     17.79 o 
  -3   1  21      678.19      657.30     16.15 o 
  -1   1  21       85.23       84.85      8.04 o 
   1   1  21      164.38      106.45     37.08 o 
   3   1  21      409.57      421.39     20.51 o 
 -26   2  21        3.17        0.66      6.87 o 
 -24   2  21        7.54        6.89      5.76 o 
 -22   2  21      897.61      898.77     37.10 o 
 -20   2  21      824.09      885.24     22.14 o 
 -18   2  21      215.99      187.90     19.96 o 
 -16   2  21        5.73       11.29      4.13 o 
 -14   2  21       52.64       44.13      5.06 o 
 -12   2  21      500.48      567.44     22.18 o 
 -10   2  21      842.71      892.84     16.80 o 
  -8   2  21       63.83       52.56      7.63 o 
  -6   2  21        5.12       15.63      7.20 o 
  -4   2  21        9.65       -2.86     10.90 o 
  -2   2  21     1086.59     1085.99     45.07 o 
   0   2  21      662.69      733.04     44.89 o 
   2   2  21        1.48       -0.12      8.43 o 
 -25   3  21      358.66      353.16     22.85 o 
 -23   3  21       61.18       50.48     11.39 o 
 -21   3  21       13.37        7.13      4.19 o 
 -19   3  21      207.62      156.58     13.41 o 
 -17   3  21     1192.96     1245.21     30.47 o 
 -15   3  21      500.02      543.26     22.01 o 
 -13   3  21       21.58        5.10     10.40 o 
 -11   3  21       38.43       21.61     12.45 o 
  -9   3  21        4.93        3.97     10.03 o 
  -7   3  21      165.36       77.75     31.98 o 
  -5   3  21     1233.95     1264.90     51.68 o 
  -3   3  21      973.66     1035.81     43.55 o 
  -1   3  21      363.69      442.36     29.35 o 
 -22   4  21       84.55       66.29     23.12 o 
 -20   4  21       29.98       20.51     15.87 o 
 -18   4  21      185.61      282.32     24.06 o 
 -16   4  21      239.93      214.59     23.20 o 
 -14   4  21      209.70      205.46     22.83 o 
 -12   4  21      788.84      871.34     33.96 o 
 -10   4  21     1131.55     1345.84     36.78 o 
  -8   4  21      463.97      558.99     26.77 o 
  -6   4  21      103.59      107.43     22.45 o 
  -4   4  21       60.74       59.46     21.21 o 
  -2   4  21      187.16      200.95     31.89 o 
 -17   5  21       33.23       35.58     15.70 o 
 -15   5  21        0.20       -4.30     15.49 o 
 -13   5  21       48.62       54.35     24.73 o 
 -11   5  21       82.45       59.86     27.00 o 
  -9   5  21        2.07        9.75     22.79 o 
 -26   0  22      350.91      334.27     19.48 o 
 -24   0  22      290.71      238.91     18.91 o 
 -22   0  22      430.73      361.25     27.18 o 
 -20   0  22      628.97      606.06     21.88 o 
 -18   0  22      893.70      794.84     23.20 o 
 -16   0  22     2303.60     2165.94     64.03 o 
 -14   0  22      952.73      941.88     19.93 o 
 -12   0  22       16.29       14.43      7.47 o 
 -10   0  22     1199.25     1456.14     25.37 o 
  -8   0  22     2186.86     2365.15     54.11 o 
  -6   0  22      838.68      888.94     18.48 o 
  -4   0  22      120.46       86.43     11.51 o 
  -2   0  22       48.52       12.90      8.03 o 
   0   0  22     1058.04     1109.97     46.31 o 
 -27   1  22       44.85       37.64      9.31 o 
 -25   1  22       39.81       26.93      7.87 o 
 -23   1  22      170.57      187.02     15.21 o 
 -21   1  22      149.90      166.28     13.37 o 
 -19   1  22       31.51       37.19      7.51 o 
 -17   1  22      185.85      269.08      8.55 o 
 -15   1  22      320.79      370.83     10.46 o 
 -13   1  22        3.94        2.89      3.25 o 
 -11   1  22       39.42       34.47      4.83 o 
  -9   1  22        2.68        1.36      3.50 o 
  -7   1  22      192.94      132.83      5.98 o 
  -5   1  22      151.80      110.84      7.49 o 
  -3   1  22        0.57        9.12      8.43 o 
  -1   1  22        0.61        4.13      8.63 o 
   1   1  22       32.61       21.01     12.61 o 
 -26   2  22      213.71      211.42     13.20 o 
 -24   2  22       61.43       41.93      7.82 o 
 -22   2  22      927.09      818.61     44.03 o 
 -20   2  22      797.17      762.38     43.22 o 
 -18   2  22      802.20      847.66     19.07 o 
 -16   2  22      345.80      369.13     20.11 o 
 -14   2  22      101.84       65.90     13.77 o 
 -12   2  22      201.68      215.02     17.14 o 
 -10   2  22      836.97      777.44     18.47 o 
  -8   2  22     1089.74      901.36     34.29 o 
  -6   2  22      334.50      317.49     13.98 o 
  -4   2  22       70.72      104.39     11.46 o 
  -2   2  22     1104.27     1203.18     50.03 o 
   0   2  22      663.99      654.75     32.81 o 
 -23   3  22      257.38      289.01     28.76 o 
 -21   3  22     1022.98      967.56     46.45 o 
 -19   3  22        5.91       -3.83     11.63 o 
 -17   3  22        2.23        3.72      9.57 o 
 -15   3  22      216.89      238.38     16.87 o 
 -13   3  22      809.41      881.09     27.79 o 
 -11   3  22      617.72      695.63     25.65 o 
  -9   3  22      105.90      184.09     19.97 o 
  -7   3  22      153.16      199.83     18.49 o 
  -5   3  22      486.70      474.18     33.22 o 
  -3   3  22      493.06      529.88     35.77 o 
 -20   4  22       10.97       -3.15     14.92 o 
 -18   4  22      249.63      245.98     41.56 o 
 -16   4  22      142.31      124.72     20.18 o 
 -14   4  22      139.03      159.97     24.88 o 
 -12   4  22       21.13       31.67     18.23 o 
 -10   4  22        0.93        2.35     13.52 o 
  -8   4  22        2.90       -1.74     11.44 o 
  -6   4  22      182.03      150.30     25.23 o 
 -25   1  23      240.85      211.70     28.56 o 
 -23   1  23      465.98      458.48     17.11 o 
 -21   1  23      979.12     1064.24     25.82 o 
 -19   1  23      857.53      804.38     15.31 o 
 -17   1  23      464.18      406.75     11.10 o 
 -15   1  23       50.85       70.55      6.27 o 
 -13   1  23      267.47      321.38      8.27 o 
 -11   1  23     1457.26     1539.72     45.91 o 
  -9   1  23     1152.60     1108.63     19.98 o 
  -7   1  23      345.28      330.64     12.36 o 
  -5   1  23       16.68        7.63      6.51 o 
  -3   1  23      250.43      195.00     13.26 o 
  -1   1  23      981.87     1018.68     38.47 o 
 -24   2  23       38.46       33.34      8.13 o 
 -22   2  23      299.47      253.92     12.11 o 
 -20   2  23      319.32      292.96     17.62 o 
 -18   2  23      101.12       93.73     25.77 o 
 -16   2  23       10.88       -0.83      7.82 o 
 -14   2  23       97.14       69.42     56.04 o 
 -12   2  23      111.00      140.99     29.87 o 
 -10   2  23      108.92       47.74     24.81 o 
  -8   2  23      820.71      942.49     26.87 o 
  -6   2  23      583.05      696.68     19.50 o 
  -4   2  23       11.46       12.95      9.20 o 
  -2   2  23       13.26       12.01      9.19 o 
 -23   3  23      401.68      400.02     31.34 o 
 -21   3  23       17.62       10.68     13.70 o 
 -19   3  23       73.16       49.31     24.13 o 
 -17   3  23      403.89      354.77     19.36 o 
 -15   3  23       77.71       36.09     17.28 o 
 -13   3  23       14.35       16.22     12.29 o 
 -11   3  23       54.75       35.13     15.92 o 
  -9   3  23      543.84      609.47     25.67 o 
  -7   3  23      630.93      721.13     26.96 o 
  -5   3  23      433.81      436.15     46.76 o 
 -18   4  23      135.44      120.00     17.81 o 
 -16   4  23      777.01      874.37     36.22 o 
 -14   4  23      439.40      545.60     39.37 o 
 -12   4  23       54.63       14.88     20.13 o 
 -10   4  23        2.62       11.30     23.49 o 
 -24   0  24      444.96      411.50     21.81 o 
 -22   0  24      630.58      620.75     33.22 o 
 -20   0  24      385.92      365.77     17.15 o 
 -18   0  24      224.21      284.57     13.16 o 
 -16   0  24      959.90     1028.58     26.41 o 
 -14   0  24      848.37      784.85     23.79 o 
 -12   0  24      793.55      845.28     21.44 o 
 -10   0  24      432.35      407.38     12.42 o 
  -8   0  24      198.78      184.42     11.23 o 
  -6   0  24     1274.38     1138.57     23.37 o 
  -4   0  24      920.75      897.13     21.07 o 
 -25   1  24       92.42       69.67     11.52 o 
 -23   1  24       47.21       31.45      8.35 o 
 -21   1  24       17.09       12.34      8.19 o 
 -19   1  24        1.35       -0.71      4.68 o 
 -17   1  24       49.98       60.80      7.71 o 
 -15   1  24       66.81       53.56      5.75 o 
 -13   1  24       61.34       67.23     10.41 o 
 -11   1  24       72.35      106.30     10.44 o 
  -9   1  24      174.20      252.23     14.34 o 
  -7   1  24       56.96       77.70      9.22 o 
  -5   1  24       39.22       29.11     10.46 o 
  -3   1  24       21.23       18.73     10.02 o 
 -22   2  24      593.28      537.11     35.07 o 
 -20   2  24      323.94      275.00     15.31 o 
 -18   2  24      193.66      196.22     17.04 o 
 -16   2  24       11.69        4.78     12.34 o 
 -14   2  24       28.77        8.04     11.36 o 
 -12   2  24      522.44      528.51     24.66 o 
 -10   2  24      438.72      503.68     18.77 o 
  -8   2  24      176.95      213.66     12.48 o 
  -6   2  24      232.68      255.40     14.42 o 
 -21   3  24      306.69      364.79     24.87 o 
 -19   3  24      356.46      432.20     27.09 o 
 -17   3  24      549.49      555.85     22.73 o 
 -15   3  24       21.00        6.44     11.41 o 
 -13   3  24        1.89        7.06     11.51 o 
 -11   3  24      261.01      257.22     22.94 o 
  -9   3  24      610.53      570.35     25.79 o 
  -7   3  24      263.75      253.66     20.21 o 
 -23   1  25      413.57      344.97     18.79 o 
 -21   1  25      247.56      212.72     12.76 o 
 -19   1  25      338.20      339.21     16.32 o 
 -17   1  25      367.04      400.92     26.52 o 
 -15   1  25      176.16      155.42     12.37 o 
 -13   1  25      249.09      237.14     12.33 o 
 -11   1  25      216.57      181.85     13.20 o 
  -9   1  25      493.18      471.85     15.92 o 
  -7   1  25     1133.58     1198.93     24.33 o 
 -20   2  25      246.57      261.42     19.75 o 
 -18   2  25       13.87       12.82      9.69 o 
 -16   2  25       40.89        2.20     10.31 o 
 -14   2  25      106.36       52.36     45.30 o 
 -12   2  25      787.62      885.84     35.24 o 
 -10   2  25      401.64      478.66     22.49 o 
  -8   2  25       97.51       82.30     14.06 o 
 -15   3  25      388.20      457.34     25.56 o 
 -13   3  25      123.15       88.48     35.78 o 
 -20   0  26      605.09      555.86     19.61 o 
 -18   0  26      571.87      464.60     30.54 o 
 -16   0  26       44.27       28.73      7.45 o 
 -14   0  26       10.95       -0.52      7.95 o 
 -12   0  26      429.60      458.39     32.89 o 
 -10   0  26     1623.74     1842.29     63.76 o 
 -19   1  26        2.74       -1.76      8.12 o 
 -17   1  26        2.16       -1.25      6.89 o 
 -15   1  26       29.44       23.59     10.52 o 
 -13   1  26       19.84       12.00      6.87 o 
 -11   1  26      114.20       70.81     11.43 o 
 -16   2  26      499.06      562.75     25.70 o 
 -14   2  26       72.92       59.38     15.16 o 
                                                 
